# Supplementary material for: Phosphotyrosine-Mediated Regulation of Enterohemorrhagic Escherichia coli Virulence
Source: mBio. 2018 Feb 27;9(1):e00097-18. doi: 10.1128/mBio.00097-18 (PMC5829826; doi:10.1128/mBio.00097-18)
Supplement: TABLE S1 [file mbo001183745st1.xlsx]

## Sheet: Sheet1
Table S1. RNA-Seq samples analyzed in this study
Strain	Replicate	Total Reads	Total Reads Mapped	Percent Reads Mapped to Genes	SRA Accession No.
CraY47D	1	128625888	56926024	76.44	SRX3180087
	2	139097346	59366586	77.22	SRX3180088
CraY47F	1	136839292	60872340	70.6	SRX3180089
	2	112866198	51653126	69.56	SRX3180090
Cra WT	1	101085126	39505666	67.91	SRX3180085
	2	154858946	70991666	71.25	SRX3180086
