# Supplementary material for: Phosphotyrosine-Mediated Regulation of Enterohemorrhagic Escherichia coli Virulence
Source: mBio. 2018 Feb 27;9(1):e00097-18. doi: 10.1128/mBio.00097-18 (PMC5829826; doi:10.1128/mBio.00097-18)
Supplement: TABLE S2 [file mbo001183745st2.xls]

## Sheet: Overview
Table S2. Differential expressed genes in EHEC expressing wild type Cra, Cra Y47F and Y47D.
			Differential expressed (DE) genes. Log2 fold-change LFC ≥1 and LFC ≤1, FDR ≤0.05
	Sheet no.	Comparison	Total No. DE genes	No. increased	No. decreased
	1	Cra Y47D vs WT	559	141	418
	2	Cra Y47D vs Cra Y47F	304	85	219
	3	Cra Y47F vs WT	152	107	45

## Sheet: 1_CraY47D vs WT
Diferential expressed genes in EHEC producing Cra Y47D compared to wild type Cra.
Feature.ID	Read.Count.Cra	Read.Count.CraY47D	LFC(CraY47D/Cra)	Abs_log_fold	p.Value	FDR	Gene Symbol	Predicted protein function	Protein Accession No.
Z5245	503.424	3773.6	2.90609	2.90609	1.07405e-77	9.4928e-75	asnA	asparagine synthetase A	AAG58947.1
Z3181	5429.37	29924.5	2.46247	2.46247	1.55614e-47	8.25221e-45	hisG	ATP phosphoribosyltransferase	AAG57078.1
Z3182	4106.21	20998	2.35437	2.35437	1.24536e-44	5.50346e-42	hisD	L-histidinal:NAD+ oxidoreductase; L-histidinol:NAD+ oxidoreductase	AAG57079.1
Z3425	8668.77	39660.5	2.1938	2.1938	1.0536e-34	2.14895e-32	fruA	PTS system, fructose-specific transport protein	AAG57305.1
Z5848	902.213	3747.64	2.05444	2.05444	4.812e-46	2.31982e-43	nrdD	anaerobic ribonucleoside-triphosphate reductase	AAG59435.1
Z3183	6841.21	27587.4	2.01168	2.01168	4.98732e-32	9.11992e-30	hisC	histidinol-phosphate aminotransferase	AAG57080.1
Z2546	7870.53	30841.3	1.97033	1.97033	1.0475e-29	1.7919e-27	trpE_1	anthranilate synthase component I	AAG56551.1
Z1090	2909.09	11200.1	1.94486	1.94486	2.64429e-35	5.60907e-33	artJ	arginine 3rd transport system periplasmic binding protein	AAG55239.1
Z1250	7572.65	28632.9	1.91881	1.91881	3.76535e-29	5.70505e-27	focA	probable formate transporter (formate channel 1)	AAG55389.1
Z4519	317.868	1157.84	1.86493	1.86493	1.73429e-26	2.24316e-24	yhbU	putative collagenase	AAG58294.1
Z3271	124.551	451.492	1.85796	1.85796	3.46772e-13	1.25097e-11	Z3271	hypothetical protein	AAG57164.1
Z2534	47.4027	161.647	1.7698	1.7698	2.58515e-05	0.000176209	Z2534	hypothetical protein	AAG56539.1
Z1405	309.898	1054.57	1.76679	1.76679	4.54565e-22	3.95173e-20	cspH	cold shock-like protein	AAG55536.1
Z3558	6599.5	22367.9	1.761	1.761	2.65845e-27	3.61481e-25	ackA	acetate kinase	AAG57425.1
Z3184	6435.1	20698.2	1.68547	1.68547	1.77807e-24	1.84884e-22	hisB	imidazoleglycerolphosphate dehydratase and histidinol-phosphate phosphatase	AAG57081.1
Z4920	785.269	2404.78	1.61464	1.61464	4.81225e-27	6.37984e-25	yhiD	putative transport ATPase	AAG58649.1
Z3434	2282.23	6927.4	1.60187	1.60187	1.7995e-26	2.27208e-24	spr	putative lipoprotein	AAG57313.1
Z5518	3868.08	11574.2	1.58122	1.58122	5.00783e-25	5.65033e-23	argH	argininosuccinate lyase	AAG59162.1
Z2547	315.57	918.201	1.54085	1.54085	1.1755e-17	6.92632e-16	trpE_2	anthranilate synthase component I	AAG56552.1
Z3632	1953.68	5542.17	1.50426	1.50426	1.22003e-24	1.32038e-22	evgS	putative sensor for regulator EvgA	AAG57495.1
Z3215	101.149	285.403	1.49651	1.49651	5.29504e-07	5.74225e-06	wcaH	GDP-mannose mannosyl hydrolase	AAG57111.1
Z3185	3647.24	10204.3	1.48431	1.48431	8.20115e-23	7.49839e-21	hisH	glutamine amidotransferase subunit of heterodimer with HisF = imidazole glycerol phosphate synthase holoenzyme	AAG57082.1
Z3499	315.513	880.797	1.48111	1.48111	1.15777e-14	5.15938e-13	glpA	sn-glycerol-3-phosphate dehydrogenase (anaerobic), large subunit	AAG57372.1
Z4543	1191.79	3317.93	1.47715	1.47715	7.25404e-25	8.0142e-23	greA	transcription elongation factor: cleaves 3' nucleotide of paused mRNA	AAG58315.1
Z4408	694.233	1929.38	1.47465	1.47465	1.67418e-23	1.58539e-21	ygiM	orf, hypothetical protein	AAG58189.1
Z4728	308.441	856.981	1.47427	1.47427	5.20937e-16	2.68207e-14	nirC	nitrite reductase	AAG58475.1
Z4720	1170.8	3228.54	1.46338	1.46338	6.87747e-23	6.39846e-21	argD	acetylornithine delta-aminotransferase	AAG58467.1
Z4263	50493.7	137027	1.44029	1.44029	1.4003e-12	4.64113e-11	fba	fructose-bisphosphate aldolase, class II	AAG58051.1
Z2841	172.337	465.868	1.43469	1.43469	1.69894e-09	3.20623e-08	yeaS	orf, hypothetical protein	AAG56787.1
Z5294	55.3997	149.513	1.43232	1.43232	3.53906e-05	0.000233138	Z5294	hypothetical protein	AAG58978.1
Z5517	1136.71	3043.78	1.421	1.421	9.93629e-24	9.75781e-22	argB	acetylglutamate kinase	AAG59161.1
Z0404	22.1013	58.7815	1.41123	1.41123	0.00608798	0.0199534	Z0404	hypothetical protein	AAG54659.1
Z3305	15.8575	42.0838	1.4081	1.4081	0.0174866	0.0474815	Z3305	unknown protein encoded within prophage CP-933V	AAG57195.1
Z2974	1191.05	3160.32	1.40784	1.40784	2.53176e-22	2.23766e-20	Z2974	unknown protein encoded by prophage CP-933T	AAG56906.1
Z1241	119.368	316.559	1.40705	1.40705	4.10963e-07	4.53084e-06	dmsB	anaerobic dimethyl sulfoxide reductase subunit B	AAG55382.1
Z3862	6893.11	18147.8	1.39657	1.39657	1.11e-15	5.53867e-14	yfiD	putative formate acetyltransferase	AAG57695.1
Z3204	410.135	1075.64	1.39102	1.39102	1.28333e-14	5.67127e-13	wbdN	glycosyl transferase	AAG57100.1
Z2972	400.176	1041.37	1.37978	1.37978	9.97436e-14	4.00712e-12	Z2972	unknown protein encoded by prophage CP-933T	AAG56904.1
Z1017	1373.81	3553.83	1.37119	1.37119	1.38564e-21	1.16636e-19	rhlE	putative ATP-dependent RNA helicase	AAG55168.1
Z1527	687.247	1773.94	1.36806	1.36806	8.99881e-18	5.42281e-16	ycdT	orf, hypothetical protein	AAG55643.1
Z2024	325.426	836.147	1.36143	1.36143	7.4757e-12	2.20242e-10	Z2024	hypothetical protein	AAG56103.1
Z0027	3429.5	8753.94	1.35193	1.35193	9.66569e-19	6.57143e-17	rpsT	30S ribosomal subunit protein S20	AAG54325.1
Z2631	111.674	284.782	1.35056	1.35056	2.33411e-06	2.13043e-05	Z2631	orf, hypothetical protein	AAG56614.1
Z3048	31.043	79.1388	1.35012	1.35012	0.00170374	0.00687847	Z3048	orf, hypothetical protein	AAG56971.1
Z0903	1314.39	3349.62	1.3496	1.3496	1.65771e-21	1.37357e-19	ybgE	orf, hypothetical protein	AAG55071.1
Z2020	366.113	931.853	1.34782	1.34782	4.28482e-14	1.84735e-12	oppB	oligopeptide transport permease protein	AAG56099.1
Z3464	22.2344	56.0386	1.33363	1.33363	0.00396143	0.0139957	napD	orf, hypothetical protein	AAG57342.1
Z2927	2017.49	5068.4	1.32897	1.32897	4.45158e-20	3.37239e-18	cutC	copper homeostasis protein	AAG56864.1
Z3218	103.035	255.282	1.30895	1.30895	7.24289e-07	7.56084e-06	wcaF	putative transferase	AAG57114.1
Z5241	1831.77	4525.15	1.30472	1.30472	7.43287e-19	5.25553e-17	gidA	glucose-inhibited division; chromosome replication	AAG58944.1
Z5866	910.679	2244.6	1.30144	1.30144	8.21584e-19	5.65826e-17	argI	ornithine carbamoyltransferase 1	AAG59453.1
Z3559	10394.3	25608.2	1.30081	1.30081	1.35741e-15	6.54397e-14	pta	phosphotransacetylase	AAG57426.1
Z4534	4426.58	10876.2	1.29691	1.29691	2.28705e-17	1.30411e-15	argG	argininosuccinate synthetase	AAG58307.1
Z0084	50.1803	123.256	1.29646	1.29646	0.00244626	0.00935293	leuL	leu operon leader peptide	AAG54379.1
Z1155	141.593	344.267	1.28178	1.28178	3.64763e-06	3.19198e-05	Z1155	hypothetical protein	AAG55300.1
Z2973	795.585	1927.9	1.27695	1.27695	1.11755e-15	5.53867e-14	Z2973	unknown protein encoded by prophage CP-933T	AAG56905.1
Z1594	137.551	332.762	1.27452	1.27452	5.60424e-06	4.6582e-05	Z1594	hypothetical protein	AAG55709.1
Z3631	950.002	2284.7	1.26601	1.26601	4.18909e-18	2.70911e-16	evgA	putative positive transcription regulator (sensor EvgS)	AAG57494.1
Z3069	506.634	1211.39	1.25765	1.25765	1.6415e-13	6.21778e-12	Z3069	unknown protein encoded within prophage CP-933U	AAG56989.1
Z3560	310.596	740.869	1.25418	1.25418	1.37068e-10	3.28901e-09	yfcC	putative S-transferase	AAG57427.1
Z0773	3687.38	8757.55	1.24793	1.24793	1.40874e-16	7.54601e-15	lipA	lipoate synthesis, sulfur insertion	AAG54962.1
Z1406	6554.15	15505.6	1.24231	1.24231	3.22072e-15	1.48517e-13	cspG	homolog of Salmonella cold shock protein	AAG55537.1
Z3842	44.4322	105.062	1.24157	1.24157	0.00432203	0.0150293	yfhL	orf, hypothetical protein	AAG57676.1
Z5060	396.919	935.973	1.23762	1.23762	3.27165e-10	7.25923e-09	rpmG	50S ribosomal subunit protein L33	AAG58780.1
Z4981	66016.5	154046	1.22246	1.22246	1.10555e-08	1.77122e-07	cspA	cold shock protein 7.4, transcriptional activator of hns	AAG58705.1
Z4765	1198.76	2795.6	1.22162	1.22162	7.85299e-19	5.47952e-17	yhgG	orf, hypothetical protein	AAG58511.1
Z1984	104.689	243.898	1.22017	1.22017	8.55719e-06	6.80342e-05	Z1984	hypothetical protein	AAG56071.1
Z3697	1089.39	2537.69	1.21999	1.21999	6.85212e-17	3.78508e-15	Z3697	orf, hypothetical protein	AAG57550.1
Z0361	1819.02	4182.63	1.20125	1.20125	1.37301e-15	6.5595e-14	ykgK	putative regulator	AAG54619.1
Z2971	1974.36	4532.73	1.199	1.199	4.37516e-16	2.27466e-14	Z2971	unknown protein encoded by prophage CP-933T	AAG56903.1
Z4523	13924.2	31897	1.19582	1.19582	2.31589e-12	7.53445e-11	deaD	inducible ATP-independent RNA helicase	AAG58298.1
Z0821	2622.85	6004.9	1.19501	1.19501	8.18236e-17	4.47331e-15	asnB	asparagine synthetase B	AAG54996.1
Z1248	126071	288623	1.19495	1.19495	2.31687e-08	3.40342e-07	pflB	formate acetyltransferase 1	AAG55388.1
Z1403	1621.05	3703.21	1.19185	1.19185	2.84201e-16	1.4922e-14	ymcC	putative regulator	AAG55534.1
Z4270	284.473	647.237	1.186	1.186	6.7377e-10	1.39571e-08	Z4270	putative ATP-binding protein of ABC transport system	AAG58057.1
Z3463	1064.15	2420.43	1.18556	1.18556	4.55531e-18	2.87581e-16	napA	probable nitrate reductase 3	AAG57341.1
Z1254	3488.12	7826.29	1.16588	1.16588	1.56964e-15	7.3662e-14	aroA	5-enolpyruvylshikimate-3-phosphate synthetase	AAG55393.1
Z4411	199.631	447.665	1.16509	1.16509	2.0749e-07	2.47263e-06	ygiG	putative kinase	AAG58192.1
Z0860	538.935	1206.6	1.16276	1.16276	1.59045e-12	5.2386e-11	ybgH	putative transport protein	AAG55032.1
Z3217	891.525	1993.22	1.16076	1.16076	3.9984e-15	1.82789e-13	gmd	GDP-D-mannose dehydratase	AAG57113.1
Z4265	26804.5	59835.5	1.15853	1.15853	2.4322e-10	5.60781e-09	pgk	phosphoglycerate kinase	AAG58052.1
Z3186	6336.29	14142.1	1.15828	1.15828	1.24017e-13	4.80047e-12	hisA	N-(5'-phospho-L-ribosyl-formimino)-5-amino-1-(5'-phosphoribosyl)-4-imidazolecarboxamide isomerase	AAG57083.1
Z4520	264.112	588.704	1.15639	1.15639	4.23944e-08	5.85462e-07	yhbV	orf, hypothetical protein	AAG58295.1
Z2975	493.997	1097.53	1.15169	1.15169	2.1943e-11	6.02921e-10	Z2975	unknown protein encoded by prophage CP-933T	AAG56907.1
Z4553	369.056	816.235	1.14514	1.14514	6.93492e-10	1.43097e-08	yrbA	orf, hypothetical protein	AAG58324.1
Z0036	1768.84	3905.81	1.14282	1.14282	1.34859e-15	6.54397e-14	dapB	dihydrodipicolinate reductase	AAG54333.1
Z5287	730.688	1610.14	1.13986	1.13986	1.91965e-14	8.34418e-13	Z5287	hypothetical protein	AAG58971.1
Z1201	48.2444	105.353	1.12679	1.12679	0.00537539	0.0180188	Z1201	hypothetical protein	AAG55346.1
Z3216	437.104	948.659	1.11792	1.11792	3.12648e-10	7.0552e-09	wcaG	putative nucleotide di-P-sugar epimerase or dehydratase	AAG57112.1
Z5516	1654.09	3580.72	1.11422	1.11422	7.23205e-15	3.25013e-13	argC	N-acetyl-gamma-glutamylphosphate reductase	AAG59160.1
Z2594	203.859	440.651	1.11207	1.11207	5.12888e-07	5.5849e-06	Z2594	possible chaperone	AAG56587.1
Z5847	124.764	269.49	1.11103	1.11103	5.08666e-05	0.000321822	nrdG	anaerobic ribonucleotide reductase activating protein	AAG59434.1
Z4921	2159.91	4648.74	1.10587	1.10587	4.79431e-13	1.65092e-11	hdeB	orf, hypothetical protein	AAG58650.1
Z5759	181.375	389.511	1.10269	1.10269	1.07575e-05	8.25569e-05	frdC	fumarate reductase, anaerobic, membrane anchor polypeptide	AAG59353.1
Z1209	91.7319	196.873	1.10177	1.10177	0.00015811	0.000873395	Z1209	hypothetical protein	AAG55354.1
Z3266	451.121	968.039	1.10155	1.10155	2.8082e-10	6.41892e-09	yegX	orf, hypothetical protein	AAG57159.1
Z4269	327.834	702.988	1.10053	1.10053	1.15717e-08	1.84279e-07	Z4269	orf; hypothetical protein	AAG58056.1
Z1408	511.884	1097.28	1.10005	1.10005	1.03154e-11	3.00563e-10	sfa	suppresses fabA and ts growth mutation	AAG55538.1
Z2005	910.918	1952.64	1.10003	1.10003	1.23345e-13	4.80047e-12	Z2005	hypothetical protein	AAG56088.1
Z1519	3389.55	7252.13	1.09731	1.09731	1.01871e-13	4.06182e-12	Z1519	hypothetical protein	AAG55635.1
Z0360	2529.77	5411.03	1.0969	1.0969	5.51025e-14	2.33767e-12	yagZ	orf, hypothetical protein	AAG54618.1
Z0834	401.493	855.033	1.0906	1.0906	2.00363e-08	3.00999e-07	ybfE	orf, hypothetical protein	AAG55008.1
Z1246	2244.59	4773.26	1.08853	1.08853	5.09183e-14	2.17758e-12	pflA	pyruvate formate lyase activating enzyme 1	AAG55387.1
Z4357	380.649	804.36	1.07938	1.07938	2.27767e-08	3.3629e-07	Z4357	orf, hypothetical protein	AAG58140.1
Z2909	1462.47	3087.14	1.07786	1.07786	2.72595e-15	1.26805e-13	yebL	putative adhesin	AAG56847.1
Z3841	424.536	895.172	1.07628	1.07628	1.58074e-09	3.00455e-08	yfhH	orf, hypothetical protein	AAG57675.1
Z5676	3020.25	6362.17	1.07485	1.07485	6.55288e-14	2.75793e-12	gltP	glutamate-aspartate symport protein	AAG59275.1
Z5647	1197.87	2516.89	1.07117	1.07117	1.98459e-13	7.46401e-12	yjbN	orf, hypothetical protein	AAG59247.1
Z3426	6437.5	13490.4	1.06736	1.06736	4.07927e-12	1.28002e-10	fruK	fructose-1-phosphate kinase	AAG57306.1
Z4530	8109.36	16987.7	1.06683	1.06683	4.40205e-11	1.15565e-09	nusA	transcription pausing; L factor	AAG58305.1
Z1240	923.752	1933.77	1.06584	1.06584	3.75322e-13	1.32689e-11	dmsA	anaerobic dimethyl sulfoxide reductase subunit A	AAG55381.1
Z0766	374.163	780.838	1.06136	1.06136	1.1529e-09	2.24772e-08	dcuC	transport of dicarboxylates	AAG54956.1
Z2962	183.773	383.069	1.05968	1.05968	5.24045e-06	4.40414e-05	yecH	orf, hypothetical protein	AAG56895.1
Z4351	216.529	451.113	1.05893	1.05893	9.82803e-06	7.68703e-05	Z4351	putative hydrogenase subunit	AAG58134.1
Z1559	377.858	785.248	1.0553	1.0553	3.50848e-09	6.26447e-08	Z1559	putative P4-family integrase	AAG55674.1
Z0235	4960.28	10261	1.04867	1.04867	6.25026e-12	1.88325e-10	dniR	transcriptional regulator for nitrite reductase (cytochrome c552)	AAG54507.1
Z3968	357.949	740.049	1.04787	1.04787	1.78657e-08	2.70691e-07	stpA	DNA-binding protein; H-NS-like protein; chaperone activity; RNA splicing	AAG57777.1
Z5785	544.204	1123.15	1.04533	1.04533	1.03873e-09	2.08457e-08	yjeB	orf, hypothetical protein	AAG59374.1
Z4418	5713.61	11777.3	1.04354	1.04354	2.26728e-11	6.10325e-10	rpsU	30S ribosomal subunit protein S21	AAG58199.1
Z0124	82152.3	169221	1.04253	1.04253	1.68119e-07	2.03547e-06	aceE	pyruvate dehydrogenase (decarboxylase component)	AAG54418.1
Z4941	2471.75	5081.32	1.03967	1.03967	1.38762e-13	5.29391e-12	yhjJ	orf, hypothetical protein	AAG58668.1
Z2000	477.295	978.084	1.03508	1.03508	2.11386e-10	4.98214e-09	narK	nitrite extrusion protein	AAG56083.1
Z2521	2780.2	5696.14	1.0348	1.0348	9.46341e-13	3.15626e-11	Z2521	putative DEOR-type transcriptional regulator	AAG56529.1
Z1120	376.282	770.748	1.03445	1.03445	4.70633e-08	6.43239e-07	Z1120	putative P4-family integrase	AAG55265.1
Z3685	210.119	428.31	1.02745	1.02745	8.36608e-06	6.66146e-05	yfeK	hypothetical protein	AAG57538.1
Z2646	1929.76	3926.83	1.02494	1.02494	2.46311e-13	9.1985e-12	ydgR	putative transport protein	AAG56623.1
Z3916	581.634	1183.16	1.02446	1.02446	6.58617e-10	1.36967e-08	Z3916	hypothetical protein	AAG57731.1
Z3272	263.909	536.485	1.0235	1.0235	1.37199e-06	1.32768e-05	Z3272	hypothetical protein	AAG57165.1
Z2970	3413.11	6930.2	1.02181	1.02181	5.00263e-12	1.53346e-10	coxT	putative regulator for prophage CP-933T	AAG56902.1
Z6011	115.919	234.758	1.01806	1.01806	0.000908721	0.00402406	Z6011	orf, hypothetical protein	AAK16929.1
Z3214	315.666	639.105	1.01766	1.01766	1.36784e-07	1.69083e-06	wcaI	putative colanic biosynthesis glycosyl transferase	AAG57110.1
Z1735	194.86	394.117	1.01619	1.01619	0.000121006	0.000690724	pabC	4-amino-4-deoxychorismate lyase	AAG55842.1
Z1649	92.2276	186.28	1.0142	1.0142	0.000358628	0.00179415	Z1649	hypothetical protein	AAG55764.1
Z0123	5296.15	10691.9	1.0135	1.0135	7.85877e-11	1.95658e-09	pdhR	transcriptional regulator for pyruvate dehydrogenase complex	AAG54417.1
Z1340	89.3334	180.044	1.01108	1.01108	0.00327626	0.0119327	Z1340	unknown protein encoded by cryptic prophage CP-933M	AAG55473.1
Z1983	508.873	1024.21	1.00913	1.00913	4.92089e-09	8.52794e-08	hemK	possible protoporphyrinogen oxidase	AAG56070.1
Z1748	6561.12	13193	1.00776	1.00776	3.49041e-10	7.68036e-09	ndh	respiratory NADH dehydrogenase	AAG55855.1
Z4849	707.366	1421.9	1.00729	1.00729	2.25105e-11	6.10325e-10	Z4849	hypothetical protein	AAG58584.1
Z4093	247.599	496.652	1.00423	1.00423	1.20925e-05	9.13481e-05	Z4093	orf; hypothetical protein	AAG57891.1
Z5391	1405.18	2812.22	1.00095	1.00095	8.58252e-13	2.88058e-11	yihE	orf, hypothetical protein	AAG59048.1
Z0900	35413.3	70867.5	1.00084	1.00084	4.29768e-08	5.91963e-07	cydA	cytochrome d terminal oxidase, polypeptide subunit I	AAG55069.1
Z5712	339.523	169.539	-1.00189	1.00189	1.82413e-05	0.00013161	yjcZ	orf, hypothetical protein	AAG59309.1
Z4084	157.001	78.3943	-1.00196	1.00196	0.00229597	0.00883566	Z4084	putative alkyl-dihydroxyacetonephosphate synthase	AAG57882.1
Z0047	142.637	71.2072	-1.00226	1.00226	0.00174094	0.00701537	fixA	probable flavoprotein subunit, carnitine metabolism	AAG54344.1
Z5709	303.111	151.175	-1.00363	1.00363	2.53567e-05	0.000173058	phnB	hypothetical protein	AAG59306.1
Z4946	286.057	142.248	-1.0079	1.0079	0.000323824	0.00164329	yhjM	putative endoglucanase	AAG58673.1
Z0435	154.4	76.4375	-1.01432	1.01432	0.00143541	0.00595618	cynT	carbonic anhydrase	AAG54688.1
Z1889	73.4493	36.3105	-1.01636	1.01636	0.00682537	0.0219098	Z1889	putative DNA packaging protein of prophage CP-933X	AAG55986.1
Z0073	974.545	479.207	-1.02408	1.02408	3.36285e-09	6.04515e-08	araC	transcriptional regulator for ara operon	AAG54368.1
Z6027	683.312	335.921	-1.02442	1.02442	8.82273e-07	8.94588e-06	Z6027	putative tail fiber protein of cryptic prophage CP-933P	AAK16943.1
Z0746	187.475	91.727	-1.03128	1.03128	0.00021208	0.00112691	ybdN	orf, hypothetical protein	AAG54937.1
Z3012	73.7853	36.0605	-1.03291	1.03291	0.00603818	0.0198146	fliA	flagellar biosynthesis; alternative sigma factor 28; regulation of flagellar operons	AAG56937.1
Z0980	515.623	251.963	-1.03311	1.03311	1.85584e-06	1.73878e-05	Z0980	putative tail component of prophage CP-933K	AAG55136.1
Z2335	6395.55	3120.21	-1.03543	1.03543	1.82845e-11	5.11246e-10	ynaF	hypothetical protein	AAG56385.1
Z5631	972.696	474.519	-1.03552	1.03552	2.40986e-08	3.52052e-07	malF	part of maltose permease, periplasmic	AAG59232.1
Z5501	156.426	76.2722	-1.03625	1.03625	0.00145337	0.00601709	talC	putative transaldolase	AAG59147.1
Z1963	98.6743	48.1071	-1.03642	1.03642	0.00976281	0.0294327	Z1963	hypothetical protein	AAG56051.1
Z4426	2488.25	1212.88	-1.0367	1.0367	1.04044e-13	4.11748e-12	ygjG	probable ornithine aminotransferase	AAG58206.1
Z4732	157.786	76.8569	-1.03772	1.03772	0.000457917	0.00221766	yhfN	putative transport protein	AAG58479.1
Z2297	126.594	61.6494	-1.03805	1.03805	0.00166017	0.0067411	Z2297	hypothetical protein	AAG56352.1
Z2491	588.826	286.522	-1.0392	1.0392	6.59251e-07	6.99202e-06	Z2491	putative glutamine synthetase	AAG56507.1
Z5010	342.141	166.217	-1.04152	1.04152	8.84885e-06	7.02477e-05	yiaY	putative oxidoreductase	AAG58733.1
Z3387	120.104	58.2038	-1.0451	1.0451	0.00444595	0.0153696	yohG	putative outer membrane protein	AAG57270.2
Z2779	122.259	59.2412	-1.04527	1.04527	0.000906826	0.00402294	Z2779	orf, hypothetical protein	AAG56733.1
Z6039	130.699	63.2715	-1.04662	1.04662	0.0027156	0.0102351	Z6039	putative structural component of cryptic prophage CP-933P	AAK16955.1
Z0090	87056.9	42141.9	-1.0467	1.0467	4.91723e-10	1.05146e-08	fruR	transcriptional repressor of fru operon and others	AAG54384.1
Z1365	114.798	55.5428	-1.04742	1.04742	0.00958018	0.0289315	Z1365	unknown protein encoded by cryptic prophage CP-933M	AAG55498.1
Z3258	93.8441	45.3239	-1.04999	1.04999	0.00423385	0.0147809	gatZ	putative tagatose 6-phosphate kinase 1	AAG57152.1
Z0352	79.5967	38.3451	-1.05367	1.05367	0.00867422	0.0266818	yagT	putative xanthine dehydrogenase	AAG54611.1
Z0463	372.925	179.014	-1.05882	1.05882	5.62556e-05	0.000349636	Z0463	putative response regulator; hexosephosphate transport	AAG54714.1
Z0447	97.4801	46.778	-1.05928	1.05928	0.00703726	0.0224946	mhpC	2-hydroxy-6-ketonona-2,4-dienedioic acid hydrolase	AAG54700.1
Z0452	219.5	105.269	-1.06013	1.06013	7.05563e-05	0.000429576	mhpE	4-hydroxy-2-ketovalerate aldolase	AAG54703.1
Z5635	1030.62	494.162	-1.06046	1.06046	4.74953e-09	8.31246e-08	malM	periplasmic protein of mal regulon	AAG59236.1
Z1960	143.911	68.8379	-1.06391	1.06391	0.00145436	0.00601709	ymgE	orf, hypothetical protein	AAG56048.1
Z5014	1940.44	928.116	-1.06401	1.06401	3.00028e-13	1.08976e-11	rhsA	rhsA protein in rhs element	AAG58737.1
Z4874	292.27	139.545	-1.06657	1.06657	2.52024e-05	0.000172227	Z4874	putative regulator	AAG58609.1
Z3393	377.23	180.092	-1.06671	1.06671	1.59147e-05	0.000116088	Z3393	putative 1,2-dioxygenase	AAG57276.1
Z3742	356.692	170.037	-1.06883	1.06883	1.05062e-05	8.10982e-05	hyfB	hydrogenase 4 membrane subunit	AAG57592.1
Z3328	377.689	179.925	-1.0698	1.0698	1.04971e-05	8.10982e-05	Z3328	putative portal protein for prophage CP-933V	AAG57214.1
Z3651	107.43	51.1403	-1.07086	1.07086	0.00449354	0.015478	Z3651	putative peptidase	AAG57511.1
Z2222	80.4716	38.2201	-1.07415	1.07415	0.0044319	0.015351	Z2222	orf, hypothetical protein	AAG56281.1
Z5697	78.8982	37.4716	-1.0742	1.0742	0.00952499	0.0287976	phnN	ATP-binding component of phosphonate transport	AAG59294.1
Z5719	531.646	252.17	-1.07607	1.07607	2.78684e-07	3.21974e-06	adiA	biodegradative arginine decarboxylase	AAG59316.1
Z5840	160.564	76.0653	-1.07784	1.07784	0.000483314	0.0023279	ytfT	putative transport system permease protein	AAG59427.1
Z2731	16824.7	7959.2	-1.07989	1.07989	8.63096e-11	2.11898e-09	ppsA	phosphoenolpyruvate synthase	AAG56689.1
Z5601	2207.78	1041.12	-1.08446	1.08446	2.50968e-13	9.30688e-12	aceA	isocitrate lyase	AAG59207.1
Z0462	476.469	224.668	-1.08459	1.08459	1.28655e-06	1.25357e-05	Z0462	putative sensor kinase; hexosephosphate transport	AAG54713.1
Z2246	114.751	54.0901	-1.08507	1.08507	0.00127079	0.00535265	narW	cryptic nitrate reductase 2, delta subunit, assembly function	AAG56304.1
Z4225	395.07	185.405	-1.09143	1.09143	1.77158e-05	0.000128168	ygfT	putative oxidoreductase, Fe-S subunit	AAG58015.1
Z2490	79.8694	37.4702	-1.0919	1.0919	0.00287207	0.0107258	ycjL	probable amidotransferase subunit	AAG56506.1
Z3600	298.99	140.127	-1.09336	1.09336	5.27756e-06	4.41434e-05	Z3600	putative fimbrial usher	AAG57466.2
Z0424	168.428	78.7207	-1.09732	1.09732	0.000993625	0.00433611	yahN	putative cytochrome subunit of dehydrogenase	AAG54677.1
Z1650	120.483	56.2497	-1.09891	1.09891	0.00152504	0.00624984	Z1650	unknown	AAG55765.1
Z6042	648.786	302.684	-1.09993	1.09993	1.66686e-08	2.54736e-07	Z6042	unknown protein encoded by cryptic prophage CP-933P	AAK16958.1
Z0392	70.0097	32.6524	-1.10037	1.10037	0.0107248	0.0317375	Z0392	hypothetical protein	AAG54648.1
Z2191	196.607	91.602	-1.10186	1.10186	0.000878811	0.00391954	ydeY	putative transport system permease protein	AAG56252.1
Z4019	262.026	122.053	-1.1022	1.1022	0.000107117	0.000619455	ygbD	putative oxidoreductase	AAG57818.1
Z5792	73.0435	33.9829	-1.10395	1.10395	0.0103026	0.0306452	yjfM	orf, hypothetical protein	AAG59381.1
Z5488	856.011	396.827	-1.10912	1.10912	1.85709e-10	4.4162e-09	Z5488	hypothetical protein	AAG59134.1
Z0070	510.303	236.382	-1.11024	1.11024	8.8443e-08	1.13288e-06	araA	L-arabinose isomerase	AAG54366.1
Z1368	127.931	59.2398	-1.11073	1.11073	0.00291719	0.0108789	Z1368	unknown protein encoded by cryptic prophage CP-933M	AAG55501.1
Z4091	51.0652	23.5557	-1.11627	1.11627	0.0136888	0.0387775	Z4091	orf; hypothetical protein	AAG57889.1
Z3604	1252.39	577.417	-1.117	1.117	1.69151e-11	4.77133e-10	Z3604	putative enzyme	AAG57469.1
Z5420	170.198	78.4374	-1.1176	1.1176	0.000794486	0.00361025	yihU	putative dehydrogenase	AAG59072.1
Z2777	409.41	188.191	-1.12135	1.12135	8.6488e-07	8.82012e-06	Z2777	orf, hypothetical protein	AAG56731.1
Z5802	210.092	96.5475	-1.12171	1.12171	0.000169186	0.000923041	sgaT	orf, hypothetical protein	AAG59389.1
Z4083	86.1233	39.5492	-1.12275	1.12275	0.00357916	0.0128593	Z4083	partial putative transport protein	AAG57881.1
Z1916	187.256	85.9106	-1.1241	1.1241	0.000190327	0.00102363	Z1916	putative tail protein (partial) of prophage CP-933X	AAG56005.1
Z2259	436.275	200.156	-1.12412	1.12412	5.27693e-06	4.41434e-05	Z2259	unknown protein associated with Rhs element	AAG56316.1
Z4972	172.486	78.8499	-1.1293	1.1293	0.000233176	0.00122916	yhjX	putative resistance protein	AAG58696.1
Z5663	613.472	280.419	-1.12941	1.12941	1.47005e-08	2.29285e-07	yjcD	orf, hypothetical protein	AAG59262.1
Z0743	535.375	243.82	-1.13473	1.13473	1.66428e-08	2.54736e-07	ybdL	putative aminotransferase	AAG54935.1
Z0638	92.9693	42.3338	-1.13494	1.13494	0.00372547	0.0133128	Z0638	hypothetical protein	AAG54842.1
Z6031	314.648	143.242	-1.13528	1.13528	1.39998e-05	0.000104712	Z6031	putative tail assembly protein of cryptic prophage CP-933P	AAK16947.1
Z3483	230.141	104.648	-1.13697	1.13697	5.48366e-05	0.000342116	yfaA	orf, hypothetical protein	AAG57359.1
Z4046	182.725	82.4622	-1.14787	1.14787	3.57847e-05	0.000235442	Z4046	orf; hypothetical protein	AAG57845.1
Z5671	73.6356	33.194	-1.14948	1.14948	0.00508382	0.0171498	nrfC	formate-dependent nitrite reductase; Fe-S centers	AAG59270.1
Z2145	1196.05	538.982	-1.14997	1.14997	6.48533e-12	1.93212e-10	Z2145	putative tail component of prophage CP-933O	AAG56211.1
Z4117	156.885	70.6253	-1.15145	1.15145	0.000215797	0.00114552	fucA	L-fuculose-1-phosphate aldolase	AAG57914.1
Z0876	221.642	99.5793	-1.15431	1.15431	5.6626e-05	0.000351213	sdhD	succinate dehydrogenase, hydrophobic subunit	AAG55046.1
Z3031	149.863	67.3005	-1.15495	1.15495	0.000278974	0.0014391	fliI	flagellum-specific ATP synthase	AAG56956.1
Z1848	107.606	48.2738	-1.15645	1.15645	0.00152262	0.00624474	Z1848	putative head maturation protease of prophage CP-933C	AAG55945.1
Z4416	305.088	136.637	-1.15888	1.15888	1.25541e-05	9.47006e-05	ygjE	orf, hypothetical protein	AAG58197.1
Z4215	93.5082	41.8755	-1.15899	1.15899	0.00218688	0.00847734	Z4215	orf, hypothetical protein	AAG58005.1
Z0675	123.224	55.1706	-1.15931	1.15931	0.000486072	0.00233694	ylbF	putative carboxylase	AAG54877.1
Z5915	209.896	93.9713	-1.15938	1.15938	4.0959e-05	0.000264885	fimD	outer membrane protein; export and assembly of type 1 fimbriae, interrupted	AAG59499.1
Z5415	90.8636	40.67	-1.15974	1.15974	0.00222489	0.00860584	Z5415	hypothetical protein	AAG59068.1
Z1915	621.143	278.01	-1.15979	1.15979	2.11154e-08	3.15422e-07	Z1915	putative tail protein (partial) of prophage CP-933X	AAG56004.1
Z1421	3323.22	1484.64	-1.16247	1.16247	1.46254e-15	6.92487e-14	agp	periplasmic glucose-1-phosphatase	AAG55550.1
Z3707	272.175	121.473	-1.1639	1.1639	4.0887e-06	3.55449e-05	Z3707	orf, hypothetical protein	AAG57560.1
Z3241	111.471	49.6848	-1.1658	1.1658	0.00206769	0.00807436	Z3241	orf, hypothetical protein	AAG57135.1
Z2939	244.149	108.469	-1.17048	1.17048	1.4077e-05	0.000104846	tap	methyl-accepting chemotaxis protein IV, peptide sensor receptor	AAG56875.1
Z2508	419.626	186.363	-1.17098	1.17098	3.78729e-07	4.23713e-06	Z2508	putative efflux pump	AAG56520.1
Z0659	173.996	77.1458	-1.1734	1.1734	3.82109e-05	0.00024924	ybbT	orf, hypothetical protein	AAG54861.1
Z0257	154.992	68.7129	-1.17354	1.17354	0.000184861	0.000997274	Z0257	hypothetical protein	AAG54526.1
Z0828	79.4636	35.105	-1.17862	1.17862	0.00276101	0.0103694	Z0828	hypothetical protein	AAG55003.1
Z5608	109.489	48.3557	-1.17902	1.17902	0.000630784	0.00294458	arp	regulator of acetyl CoA synthetase	AAG59209.1
Z1814	124.465	54.7956	-1.18361	1.18361	0.00271345	0.0102343	Z1814	unknown protein encoded by prophage CP-933N	AAG55914.1
Z0982	88.1758	38.7604	-1.1858	1.1858	0.00338489	0.0122359	Z0982	putative tail component of prophage CP-933K	AAG55138.1
Z1107	199.105	87.4897	-1.18634	1.18634	1.79012e-05	0.000129332	ybjW	putative prismane	AAG55255.1
Z3479	76.9255	33.7759	-1.18747	1.18747	0.00313333	0.0115149	Z3479	hypothetical protein	AAG57355.1
Z3956	152.294	66.8436	-1.188	1.188	0.000135645	0.000763616	Z3956	orf, hypothetical protein	AAG57766.1
Z5720	458.217	201.111	-1.18804	1.18804	5.48035e-07	5.93108e-06	melR	regulator of melibiose operon	AAG59317.1
Z0941	114.319	50.1431	-1.18894	1.18894	0.00109321	0.00470557	ybhI	putative membrane pump protein	AAG55099.1
Z0042	65.6587	28.7901	-1.18941	1.18941	0.00847684	0.0262727	caiD	carnitine racemase	AAG54339.1
Z5174	211.453	92.4325	-1.19386	1.19386	3.32762e-05	0.000220856	yidK	putative cotransporter	AAG58882.1
Z0977	182.409	79.5943	-1.19644	1.19644	0.00010013	0.000584792	Z0977	putative tail component of prophage CP-933K	AAG55133.1
Z5137	200.236	87.1994	-1.19931	1.19931	7.46718e-06	5.99977e-05	Z5137	hypothetical protein	AAG58849.1
Z3394	284.965	124.089	-1.19941	1.19941	4.97411e-06	4.20027e-05	Z3394	putative transporter	AAG57277.1
Z2862	84217.5	36595.3	-1.20246	1.20246	5.87921e-10	1.24213e-08	manZ	PTS enzyme IID, mannose-specific	AAG56808.1
Z2719	91.2794	39.5506	-1.20659	1.20659	0.00138934	0.00578311	Z2719	putative amino acid/amine transport protein	AAG56678.1
Z1894	105.66	45.7808	-1.20661	1.20661	0.000895398	0.00398536	Z1894	putative tail component of prophage CP-933X	AAG55990.1
Z5413	164.819	71.3725	-1.20744	1.20744	0.000141847	0.000794311	yihP	putative permease	AAG59066.1
Z1364	54.8242	23.6793	-1.21119	1.21119	0.00988344	0.0296783	Z1364	unknown protein encoded by cryptic prophage CP-933M	AAG55497.1
Z_L7058	471.337	203.565	-1.21127	1.21127	1.33173e-06	1.29343e-05	Z_L7058	hypothetical protein	AAC70126.1
Z2861	60482.5	26109.1	-1.21197	1.21197	6.9818e-11	1.76307e-09	manY	PTS enzyme IIC, mannose-specific	AAG56807.1
Z2262	376.631	162.436	-1.21328	1.21328	5.60379e-08	7.52326e-07	vgrE	unknown protein associated with Rhs element	AAG56318.1
Z0410	285.381	122.966	-1.21464	1.21464	4.77605e-06	4.07192e-05	yahG	orf, hypothetical protein	AAG54665.1
Z0250	735.964	316.684	-1.21659	1.21659	2.10178e-10	4.97578e-09	Z0250	putative macrophage toxin	AAG54519.1
Z5142	668.947	287.726	-1.2172	1.2172	4.3399e-12	1.34588e-10	Z5142	hypothetical protein	AAG58853.1
Z5919	273.223	117.483	-1.21763	1.21763	2.10124e-05	0.000147784	gntP	gluconate transport system permease 3	AAG59503.1
Z5000	207.8	88.9465	-1.22419	1.22419	2.00058e-05	0.000141454	Z5000	putative regulatory protein	AAG58724.1
Z1007	158.911	68.0074	-1.22445	1.22445	0.000142769	0.000797792	ybhN	orf, hypothetical protein	AAG55159.1
Z4433	430.364	183.869	-1.22688	1.22688	1.93824e-07	2.32545e-06	ygjK	putative isomerase	AAG58213.1
Z6029	205.113	87.6161	-1.22715	1.22715	3.72533e-05	0.000243894	Z6029	putative tail component of cryptic prophage CP-933P	AAK16945.1
Z4032	69.9565	29.7873	-1.23176	1.23176	0.00379025	0.013491	hycB	probable small subunit of hydrogenase-3, iron-sulfur protein (part of formate hydrogenlyase (FHL) complex)	AAG57831.1
Z4023	319.182	135.765	-1.23327	1.23327	5.03282e-07	5.49157e-06	ascF	PTS system enzyme II ABC (asc), cryptic, transports specific beta-glucosides	AAG57822.1
Z2468	248.078	105.479	-1.23384	1.23384	1.37726e-05	0.000103451	ycjS	putative dehydrogenase	AAG56487.1
Z1807	58.5731	24.8431	-1.23739	1.23739	0.00283625	0.0106219	Z1807	unknown protein encoded by prophage CP-933N	AAG55907.1
Z1389	190.952	80.9692	-1.23776	1.23776	1.88404e-05	0.000134469	hyaA	hydrogenase-1 small subunit	AAG55520.1
Z5632	2859.99	1211.45	-1.23927	1.23927	1.20915e-15	5.93716e-14	malE	periplasmic maltose-binding protein; substrate recognition for transport and chemotaxis	AAG59233.1
Z2245	302.001	127.454	-1.24457	1.24457	3.16055e-06	2.80176e-05	narY	cryptic nitrate reductase 2, beta subunit	AAG56303.1
Z2140	488.454	206.015	-1.24547	1.24547	1.06663e-09	2.12644e-08	Z2140	putative tail component of prophage CP-933O	AAG56206.1
Z5849	265.043	111.379	-1.25075	1.25075	2.26903e-05	0.000158388	treC	trehalase 6-P hydrolase	AAG59436.1
Z_L7082	451.979	189.729	-1.25232	1.25232	1.31574e-09	2.54648e-08	Z_L7082	unknown	AAC70150.1
Z3601	42.5394	17.8226	-1.25509	1.25509	0.00986037	0.0296594	Z3601	putative major fimbrial subunit	AAG57467.1
Z5680	280.302	117.153	-1.25858	1.25858	3.68324e-07	4.13389e-06	yjcP	putative enzyme	AAG59278.1
Z5803	70.9745	29.6192	-1.26077	1.26077	0.00784315	0.0245382	sgaB	orf, hypothetical protein	AAG59390.1
Z_L7060	486.336	202.438	-1.26448	1.26448	5.32813e-09	9.17372e-08	Z_L7060	hypothetical protein	AAC70128.1
Z3318	163.661	68.0463	-1.26612	1.26612	0.000188877	0.0010179	Z3318	putative tail component of prophage CP-933V	AAG57206.1
Z_L7086	1892.78	782.882	-1.27364	1.27364	1.38141e-20	1.0773e-18	Z_L7086	hypothetical protein	AAC70154.1
Z5156	139.471	57.6621	-1.27426	1.27426	0.000106422	0.00061611	uhpT	hexose phosphate transport protein	AAG58865.1
Z_L7079	597.607	246.062	-1.28018	1.28018	2.23691e-11	6.10325e-10	Z_L7079	unknown	AAC70147.1
Z5682	270.725	111.461	-1.28029	1.28029	7.08692e-07	7.47156e-06	yjcR	putative membrane protein	AAG59280.1
Z5414	251.797	103.605	-1.28116	1.28116	6.71553e-07	7.10828e-06	yihQ	putative glycosidase	AAG59067.1
Z0278	2410.32	989.359	-1.28466	1.28466	3.5133e-18	2.30013e-16	yafH	putative acyl-CoA dehydrogenase	AAG54546.1
Z0668	226.495	92.9324	-1.28523	1.28523	2.44678e-06	2.22943e-05	ybbY	putative transport	AAG54870.1
Z3314	124.002	50.85	-1.28605	1.28605	0.00016191	0.000891597	Z3314	putative tail component of prophage CP-933V	AAG57203.1
Z5030	833.78	341.777	-1.28661	1.28661	3.11855e-12	9.96246e-11	lldP	L-lactate permease	AAG58750.1
Z5850	209.643	85.8717	-1.28768	1.28768	7.2079e-05	0.000438343	treB	PTS system enzyme II, trehalose specific	AAG59437.1
Z2778	226.313	92.6019	-1.2892	1.2892	1.11406e-05	8.48833e-05	Z2778	putative aldehyde dehydrogenase	AAG56732.1
Z5421	200.585	81.9247	-1.29185	1.29185	3.18337e-05	0.000213419	yihV	putative kinase	AAG59073.1
Z5017	88.3521	36.0189	-1.29451	1.29451	0.000926546	0.00407082	yibJ	orf, hypothetical protein	AAG58739.1
Z0674	231.202	94.2213	-1.29503	1.29503	5.64081e-06	4.67751e-05	ylbE	hypothetical protein	AAG54876.1
Z3954	47.3063	19.2767	-1.29517	1.29517	0.0057186	0.0190011	Z3954	hypothetical protein	AAG57764.1
Z2055	66.7997	27.1707	-1.29779	1.29779	0.00431698	0.0150216	Z2055	unknown protein encoded by prophage CP-933O	AAG56129.1
Z4118	89.37	36.3508	-1.2978	1.2978	0.00184615	0.007361	fucP	fucose permease	AAG57915.1
Z0268	1944.04	787.749	-1.30325	1.30325	1.86095e-17	1.07267e-15	Z0268	hypothetical protein	AAG54537.1
Z5366	1276.13	516.093	-1.30607	1.30607	1.58791e-14	6.95926e-13	fadA	thiolase I; 3-ketoacyl-CoA thiolase; acetyl-CoA transferase	AAG59039.1
Z0440	686.495	277.597	-1.30626	1.30626	7.01628e-12	2.07862e-10	lacZ	beta-D-galactosidase	AAG54693.1
Z3630	51.7372	20.8961	-1.30797	1.30797	0.00475378	0.0162014	emrK	multidrug resistance protein K	AAG57493.1
Z4848	264.524	106.807	-1.3084	1.3084	3.4749e-07	3.93747e-06	yhhT	orf, hypothetical protein	AAG58583.1
Z2277	123.932	50.0195	-1.30899	1.30899	0.000251038	0.00131158	Z2277	putative transport system permease protein	AAG56333.1
Z4803	99.3894	39.9631	-1.31442	1.31442	0.000584985	0.00274772	Z4803	putative ATP-dependent DNA helicase (together with adjacent 3 orfs)	AAG58544.1
Z0461	428.049	171.7	-1.31788	1.31788	6.53356e-08	8.59738e-07	Z0461	putative permease; hexosephosphate transport	AAG54712.1
Z5127	277.66	111.334	-1.31842	1.31842	1.14845e-06	1.1352e-05	cesD	cesD	AAG58840.1
Z1913	472.857	189.394	-1.32001	1.32001	1.44512e-09	2.77662e-08	Z1913	putative tail component of prophage CP-933X	AAG56002.1
Z4804	1137.5	454.816	-1.32252	1.32252	7.72745e-14	3.17664e-12	gntU	low affinity gluconate permease	AAG58545.1
Z5116	331.17	132.397	-1.3227	1.3227	1.12267e-08	1.79322e-07	sepQ	sepQ	AAG58829.1
Z0844	394.737	157.24	-1.32792	1.32792	1.38717e-08	2.18933e-07	kdpB	ATPase of high-affinity potassium transport system, B chain	AAG55018.1
Z2224	89.3068	35.5606	-1.32849	1.32849	0.000545481	0.00258738	Z2224	putative transport system permease protein	AAG56283.1
Z6038	78.7651	31.3233	-1.33032	1.33032	0.00132135	0.005548	Z6038	putative structural component of cryptic prophage CP-933P	AAK16954.1
Z1873	123.703	49.1876	-1.33051	1.33051	0.000319543	0.00162945	rus	endodeoxyribonuclease RUS (Holliday junction resolvase) of prophage CP-933X	AAG55970.1
Z1962	107.466	42.706	-1.33137	1.33137	0.00173629	0.00700193	modD	putative molybdenum transport protein	AAG56050.1
Z0253	212.454	84.2926	-1.33367	1.33367	1.39973e-05	0.000104712	Z0253	hypothetical protein	AAG54522.1
Z4105	196.357	77.893	-1.33392	1.33392	1.85822e-05	0.000132984	Z4105	putative transport protein	AAG57903.1
Z1210	140.073	55.4609	-1.33663	1.33663	8.7739e-05	0.000518707	Z1210	putative histone	AAG55355.1
Z1543	78.0665	30.8247	-1.34062	1.34062	0.00142985	0.00593775	Z1543	putative outer membrane transporter of ShlA/HecA/FhaA exoprotein family	AAG55658.1
Z1383	80.0758	31.5316	-1.34457	1.34457	0.00488011	0.0165999	Z1383	unknown protein encoded by cryptic prophage CP-933M	AAG55516.1
Z3482	63.5263	24.9667	-1.34735	1.34735	0.0020711	0.00808169	Z3482	orf, hypothetical protein	AAG57358.1
Z5496	2292.35	899.789	-1.34917	1.34917	1.1852e-20	9.38081e-19	metF	5,10-methylenetetrahydrofolate reductase	AAG59142.1
Z0689	251.524	98.4571	-1.35313	1.35313	3.90747e-07	4.35322e-06	sfmD	putative outer membrane protein, export function	AAG54889.1
Z2369	126.268	49.2695	-1.35772	1.35772	0.000240235	0.00126011	Z2369	putative endopeptidase Rz of prophage CP-933R	AAG56415.1
Z0351	136.191	53.0943	-1.359	1.359	0.000105952	0.00061406	yagS	orf, hypothetical protein	AAG54610.1
Z3419	100.61	39.1756	-1.36075	1.36075	0.000412709	0.00203401	yeiK	orf, hypothetical protein	AAG57300.1
Z4877	311.471	120.891	-1.3654	1.3654	1.34358e-07	1.66473e-06	Z4877	putative phosphotransferase system enzyme subunit	AAG58612.1
Z3293	97.4801	37.7202	-1.36977	1.36977	0.000852756	0.00382586	Z3293	hypothetical protein	AAG57186.1
Z0409	260.758	100.657	-1.37327	1.37327	5.0209e-07	5.48987e-06	yahF	putative oxidoreductase subunit	AAG54664.1
Z_L7031	15167.5	5847.51	-1.37509	1.37509	1.94376e-19	1.39294e-17	Z_L7031	hypothetical protein	AAC70099.1
Z5416	81.6392	31.4066	-1.37819	1.37819	0.000648155	0.00301241	yihR	putative aldose-1-epimerase	AAG59069.1
Z4875	117.113	45.0337	-1.37883	1.37883	0.000123857	0.000704155	Z4875	putative phosphotransferase system enzyme subunit	AAG58610.1
Z3403	303.408	116.616	-1.37949	1.37949	3.83171e-07	4.2778e-06	mglC	methyl-galactoside transport and galactose taxis	AAG57286.1
Z5021	251.108	96.4225	-1.38087	1.38087	2.13707e-07	2.541e-06	yibH	putative membrane protein	AAG58741.1
Z3405	796.689	305.263	-1.38397	1.38397	4.70538e-13	1.63089e-11	mglB	galactose-binding transport protein; receptor for galactose taxis	AAG57288.1
Z0412	208.878	79.804	-1.38813	1.38813	1.28382e-06	1.25357e-05	yahI	putative kinase	AAG54666.1
Z0464	252.712	96.5475	-1.38818	1.38818	8.805e-07	8.94501e-06	tauA	taurine transport system periplasmic protein	AAG54715.1
Z3817	203.017	77.4777	-1.38975	1.38975	7.2818e-06	5.87916e-05	yphC_2	putative oxidoreductase	AAG57658.1
Z3315	232.999	88.8202	-1.39136	1.39136	2.57248e-06	2.33194e-05	Z3315	putative tail component of prophage CP-933V	AAG57204.1
Z3744	433.777	165.259	-1.39222	1.39222	3.27837e-09	5.93351e-08	hyfD	hydrogenase 4 membrane subunit	AAG57594.1
Z0350	506.312	192.637	-1.39414	1.39414	1.89028e-09	3.5421e-08	yagR	orf, hypothetical protein	AAG54609.1
Z6030	229.592	87.0341	-1.39942	1.39942	1.03406e-06	1.03465e-05	Z6030	putative tail component of cryptic prophage CP-933P	AAK16946.1
Z5502	344.137	129.867	-1.40595	1.40595	2.25417e-09	4.1651e-08	ptsA	PEP-protein phosphotransferase system enzyme I	AAG59148.1
Z4470	77.837	29.372	-1.40601	1.40601	0.00116255	0.00493596	tdcA	transcriptional activator of tdc operon	AAG58249.1
Z4429	321.72	121.016	-1.41061	1.41061	1.9338e-08	2.91333e-07	ebgA	evolved beta-D-galactosidase, alpha subunit; cryptic gene	AAG58209.1
Z2292	1531.05	573.834	-1.41582	1.41582	4.31281e-18	2.75552e-16	ydcH	hypothetical protein	AAG56348.1
Z1920	73.0435	27.3763	-1.41583	1.41583	0.00178763	0.00716537	Z1920	putative tail fiber protein of prophage CP-933X	AAG56009.1
Z5128	211.709	79.2235	-1.41808	1.41808	1.12421e-06	1.11642e-05	Z5128	hypothetical protein	AAG58841.1
Z6034	539.593	201.689	-1.41974	1.41974	1.19925e-11	3.45631e-10	Z6034	putative tail component of cryptic prophage CP-933P	AAK16950.1
Z5448	140.728	52.593	-1.41997	1.41997	8.15494e-05	0.000488651	rhaB	rhamnulokinase	AAG59098.1
Z3384	422.357	157.162	-1.42621	1.42621	4.89638e-10	1.05146e-08	yohC	orf, hypothetical protein	AAG57267.1
Z0609	7901.28	2939.16	-1.42668	1.42668	9.03344e-21	7.25823e-19	Z0609	hypothetical protein	AAG54837.1
Z4939	130.599	48.564	-1.42718	1.42718	1.33125e-05	0.000100279	yhjH	orf, hypothetical protein	AAG58666.1
Z4226	113.098	41.7922	-1.43627	1.43627	0.000112091	0.000644703	ygfU	putative permease	AAG58016.1
Z4218	154.719	57.1649	-1.43645	1.43645	2.69997e-05	0.000183094	Z4218	putative proteoglycan	AAG58008.1
Z2934	88.7247	32.7788	-1.43657	1.43657	0.000829293	0.00374276	flhB	putative part of export apparatus for flagellar proteins	AAG56870.1
Z_L7087	480.694	177.39	-1.43819	1.43819	1.12424e-10	2.72231e-09	psb1	putative regulator of SOS induction	AAC70155.1
Z0964	287.583	106.101	-1.43854	1.43854	9.54907e-08	1.21436e-06	Z0964	putative DNA packaging protein of prophage CP-933K	AAG55120.1
Z6040	57.3191	21.1044	-1.44147	1.44147	0.00549072	0.0183589	Z6040	putative head-tail adaptor of cryptic prophage CP-933P	AAK16956.1
Z3505	144.237	52.9249	-1.44643	1.44643	1.56508e-05	0.000114524	Z3505	putative racemase	AAG57378.1
Z3813	114.239	41.8755	-1.44788	1.44788	0.00010097	0.000588399	hcaB	2,3-dihydroxy-2,3-dihydrophenylpropionate dehydrogenase	AAG57654.1
Z5668	4262.75	1553.17	-1.45657	1.45657	8.98766e-23	8.07823e-21	acs	acetyl-CoA synthetase	AAG59267.1
Z2469	163.821	59.612	-1.45844	1.45844	3.67862e-05	0.000241134	Z2469	putative transient receptor potential locus	AAG56488.1
Z5119	1028.51	372.558	-1.46502	1.46502	3.07346e-18	2.03732e-16	escN	escN	AAG58832.1
Z5735	113.248	40.963	-1.46709	1.46709	3.90854e-05	0.000254007	cadB	transport of lysine/cadaverine	AAG59332.1
Z5614	205.033	74.114	-1.46804	1.46804	1.38189e-06	1.33482e-05	Z5614	putative sorbose PTS component	AAG59215.1
Z3811	54.3652	19.567	-1.47426	1.47426	0.00593462	0.0195474	hcaC	ferredoxin subunit of phenylpropionate dioxygenase	AAG57653.1
Z5914	53.4803	19.1517	-1.48153	1.48153	0.00373214	0.0133276	fimC	periplasmic chaperone, required for type 1 fimbriae	AAG59498.1
Z5001	283.286	101.325	-1.48327	1.48327	5.78375e-08	7.74525e-07	Z5001	putative permease	AAG58725.1
Z5615	136.41	48.771	-1.48386	1.48386	1.18973e-05	9.02594e-05	Z5615	putative sorbose PTS component	AAG59216.1
Z5695	185.726	66.095	-1.49056	1.49056	1.99583e-06	1.85357e-05	phnP	phosphonate metabolism	AAG59292.1
Z4085	53.6998	19.0684	-1.49373	1.49373	0.00072396	0.00332107	ygcW	putative oxidoreductase	AAG57883.1
Z4631	99.3729	35.2703	-1.4944	1.4944	0.000287367	0.00147809	yhdY	putative transport system permease protein	AAG58399.1
Z0651	2463.35	865.261	-1.50941	1.50941	6.20802e-26	7.65608e-24	Z0651	hypothetical protein	AAG54854.1
Z5022	81.1003	28.3748	-1.5151	1.5151	0.00038704	0.00192179	yibI	orf, hypothetical protein	AAG58742.1
Z0378	109.958	38.4701	-1.51514	1.51514	3.31371e-05	0.000220484	ykgB	orf, hypothetical protein	AAG54635.1
Z0691	70.2925	24.5112	-1.51993	1.51993	0.000555638	0.00262616	sfmF	putative fimbrial protein	AAG54891.1
Z0448	136.507	47.5266	-1.52216	1.52216	3.22175e-06	2.84749e-05	mhpD	2-keto-4-pentenoate hydratase	AAG54701.1
Z2355	287.627	99.9959	-1.52426	1.52426	9.87253e-09	1.61586e-07	Z2355	partial putative tail component of prophage CP-933R	AAG56401.1
Z5929	97.6297	33.9412	-1.52428	1.52428	0.000116661	0.000668094	yjiH	orf, hypothetical protein	AAG59513.1
Z4497	69.7004	24.2195	-1.525	1.525	0.000975671	0.00426193	agaI_2	putative galactosamine-6-phosphate isomerase	AAG58274.1
Z5666	1006.55	348.921	-1.52844	1.52844	5.78592e-17	3.22976e-15	yjcG	putative transport protein	AAG59265.1
Z5115	1749.01	605.124	-1.53123	1.53123	1.12693e-25	1.3582e-23	Z5115	hypothetical protein	AAG58828.1
Z3259	44.4322	15.3297	-1.53527	1.53527	0.00300705	0.0111435	gatY	tagatose-bisphosphate aldolase 1	AAG57153.1
Z5957	743.046	256.203	-1.53617	1.53617	1.10054e-13	4.3231e-12	yjjM	hypothetical protein	AAG59540.1
Z1511	95.3211	32.7774	-1.5401	1.5401	9.84656e-05	0.000576512	Z1511	orf, hypothetical protein	AAG55628.1
Z4033	42.902	14.7492	-1.54041	1.54041	0.00227645	0.00877964	hycA	transcriptional repression of hyc and hyp operons	AAG57832.1
Z0430	489.233	167.835	-1.54348	1.54348	6.17095e-13	2.09773e-11	prpE	putative propionyl-CoA synthetase	AAG54683.1
Z5503	107.649	36.8924	-1.54494	1.54494	1.93853e-05	0.000137802	yijI	orf, hypothetical protein	AAG59149.1
Z0051	252.206	86.1592	-1.54953	1.54953	3.29847e-08	4.65207e-07	yaaU	putative transport protein	AAG54348.1
Z0877	7302.21	2492.42	-1.55079	1.55079	3.34951e-24	3.41586e-22	sdhA	succinate dehydrogenase, flavoprotein subunit	AAG55047.1
Z5126	943.69	320.96	-1.55592	1.55592	6.3507e-20	4.67746e-18	escC	escC	AAG58839.1
Z5003	90.0686	30.4525	-1.56446	1.56446	0.00019618	0.00105085	yiaT	putative outer membrane protein	AAG58727.1
Z3819	212.012	71.3725	-1.5707	1.5707	4.78935e-07	5.24751e-06	yphD	putative transport system permease protein	AAG57660.1
Z0693	56.4875	18.8615	-1.58249	1.58249	0.00192734	0.00763877	fimZ	fimbrial Z protein; probable signal transducer	AAG54892.1
Z0426	196.454	65.4728	-1.58522	1.58522	3.31133e-07	3.76823e-06	prpR	regulator for prp operon	AAG54679.1
Z0978	133.37	44.1601	-1.59462	1.59462	2.03603e-05	0.000143578	Z0978	putative tail component of prophage CP-933K	AAG55134.1
Z2487	353.412	116.823	-1.59703	1.59703	8.47806e-10	1.73588e-08	ordL	probable oxidoreductase	AAG56503.1
Z4432	139.001	45.9072	-1.59831	1.59831	2.14378e-06	1.97369e-05	ygjJ	orf, hypothetical protein	AAG58212.1
Z1483	84.1607	27.7513	-1.60059	1.60059	0.000247583	0.0012948	Z1483	putative tail fiber protein of bacteriophage BP-933W	AAG55604.1
Z2390	53.5602	17.6143	-1.60441	1.60441	0.00269168	0.0101667	Z2390	unknown protein encoded within prophage CP-933R	AAG56431.1
Z0940	48.4739	15.9116	-1.60713	1.60713	0.00138823	0.00578302	ybhH	orf, hypothetical protein	AAG55098.1
Z_L7053	244.066	79.929	-1.61048	1.61048	1.50807e-09	2.88712e-08	Z_L7053	hypothetical serine-threonine protein kinase	AAC70121.1
Z5630	1099.5	358.526	-1.6167	1.6167	5.45764e-18	3.40492e-16	malG	part of maltose permease, inner membrane	AAG59231.1
Z3599	50.6494	16.4935	-1.61864	1.61864	0.000919115	0.00405277	yfcS	putative fimbrial chaperone	AAG57465.1
Z1895	59.4781	19.2337	-1.62872	1.62872	0.00583436	0.019277	Z1895	putative tail component of prophage CP-933X	AAG55991.1
Z5121	54.1789	17.4893	-1.63126	1.63126	0.00159732	0.00650585	Z5121	hypothetical protein	AAG58834.1
Z2471	165.437	53.2999	-1.63408	1.63408	8.3412e-07	8.57236e-06	ycjP	putative transport system permease protein	AAG56490.1
Z2488	547.397	176.022	-1.63683	1.63683	7.56661e-14	3.13482e-12	aldH	aldehyde dehydrogenase, prefers NADP over NAD	AAG56504.1
Z5367	1233.77	396.33	-1.6383	1.6383	2.11696e-21	1.72712e-19	fadB	4-enzyme protein: 3-hydroxyacyl-CoA dehydrogenase; 3-hydroxybutyryl-CoA epimerase; delta(3)-cis-delta(2)-trans-enoyl-CoA isome>	AAG59040.1
Z_L7084	457.368	146.109	-1.64631	1.64631	2.95086e-13	1.0792e-11	ssb	single strand binding protein	AAC70152.1
Z0427	260.599	83.2108	-1.64699	1.64699	3.29775e-09	5.94829e-08	prpB	putative phosphonomutase 2	AAG54680.1
Z5429	74.9097	23.8043	-1.65393	1.65393	0.000321825	0.00163628	Z5429	hypothetical protein	AAG59080.1
Z_L7077	275.738	87.0758	-1.66295	1.66295	2.5434e-10	5.8388e-09	Z_L7077	unknown	AAC70145.1
Z2619	81.4262	25.6333	-1.66747	1.66747	3.45251e-05	0.000228003	Z2619	hypothetical protein	AAG56603.1
Z4431	139.471	43.8685	-1.6687	1.6687	1.88259e-06	1.75763e-05	ygjI	putative oxidoreductase	AAG58211.1
Z3708	217.174	68.2963	-1.66898	1.66898	2.22472e-08	3.30468e-07	eutH	ethanolamine utilization; homolog of Salmonella putative transport protein	AAG57561.1
Z3649	181.341	56.9969	-1.66975	1.66975	1.49117e-06	1.43255e-05	Z3649	orf, hypothetical protein	AAG57510.1
Z5704	60.5558	18.9448	-1.67646	1.67646	0.000809848	0.00366435	phnG	phosphonate metabolism	AAG59301.1
Z3028	152.384	47.4002	-1.68475	1.68475	1.73671e-06	1.63584e-05	fliF	flagellar biosynthesis; basal-body MS(membrane and supramembrane)-ring and collar protein	AAG56953.1
Z4414	138.11	42.9143	-1.68629	1.68629	4.75975e-06	4.06946e-05	ttdA	L-tartrate dehydratase, subunit A	AAG58195.1
Z5447	124.252	38.4285	-1.69302	1.69302	1.4477e-05	0.000107223	rhaA	L-rhamnose isomerase	AAG59097.1
Z3809	174.961	53.9651	-1.69693	1.69693	7.44518e-08	9.67691e-07	hcaA1	large terminal subunit of phenylpropionate dioxygenase	AAG57651.1
Z3480	55.8954	17.1977	-1.70052	1.70052	0.00246109	0.00938931	Z3480	hypothetical protein	AAG57356.1
Z5136	96.8513	29.6623	-1.70714	1.70714	2.31993e-05	0.00016124	Z5136	hypothetical protein	AAG58848.1
Z4878	326.53	99.9529	-1.7079	1.7079	2.42294e-11	6.48931e-10	Z4878	putative xylulose kinase	AAG58613.1
Z_L7078	513.306	155.867	-1.71951	1.71951	3.0312e-17	1.71005e-15	Z_L7078	unknown	AAC70146.1
Z5691	485.408	147.314	-1.7203	1.7203	9.21403e-14	3.72992e-12	Z5691	putative ATP-binding protein of ribose ABC transport system	AAG59288.1
Z1292	61.6069	18.6948	-1.72045	1.72045	0.000164034	0.000900488	Z1292	putative fimbrial-like protein	AAG55429.1
Z4086	91.9247	27.8763	-1.72142	1.72142	1.87659e-05	0.000134118	yqcE	putative transport protein	AAG57884.1
Z1924	338.376	102.574	-1.72197	1.72197	6.69941e-11	1.69986e-09	Z1924	unknown protein encoded by prophage CP-933X	AAG56013.1
Z_L7003	360.214	109.093	-1.7233	1.7233	6.87954e-13	2.32371e-11	Z_L7003	hypothetical protein 15.6 kDa protein in finO 3' region precursor	AAC70071.1
Z2470	100.407	30.2011	-1.73319	1.73319	3.43622e-05	0.000227211	ycjQ	putative oxidoreductase	AAG56489.1
Z3294	153.169	45.8239	-1.74095	1.74095	1.08002e-07	1.36041e-06	yehP	orf, hypothetical protein	AAG57187.1
Z0072	298.088	89.0688	-1.74275	1.74275	7.66935e-11	1.91842e-09	araB	L-ribulokinase	AAG54367.1
Z1390	272.428	81.3845	-1.74305	1.74305	6.75191e-09	1.14679e-07	hyaB	hydrogenase-1 large subunit	AAG55521.1
Z5633	475.874	142.08	-1.74388	1.74388	1.35799e-11	3.89265e-10	malK	ATP-binding component of transport system for maltose	AAG59234.1
Z2352	142.318	42.456	-1.74508	1.74508	5.14872e-07	5.59501e-06	Z2352	putative tail component of prophage CP-933R	AAG56398.1
Z1914	139.544	41.2519	-1.75819	1.75819	5.22028e-06	4.39415e-05	Z1914	putative minor tail fiber protein of prophage CP-933X	AAG56003.1
Z5153	44.2293	12.9201	-1.77538	1.77538	0.00180723	0.00723299	Z5153	hypothetical protein	AAG58862.1
Z4582	341.932	99.5376	-1.7804	1.7804	3.86712e-11	1.02027e-09	nanT	sialic acid transporter	AAG58352.1
Z1891	64.3414	18.4865	-1.79928	1.79928	0.000487264	0.00234054	Z1891	putative tail component of prophage CP-933X	AAG55988.1
Z0444	179.765	51.6402	-1.79954	1.79954	2.74329e-08	3.91067e-07	mhpR	transcriptional regulator for mhp operon	AAG54697.1
Z3715	122.03	35.0217	-1.80091	1.80091	7.45967e-07	7.74142e-06	Z3715	orf, hypothetical protein	AAG57568.1
Z3714	184.531	52.8846	-1.80295	1.80295	2.4455e-08	3.56277e-07	eutI	ethanolamine utilization; homolog of Salmonella acetyl/butyryl P transferase	AAG57567.1
Z5100	1290.54	366.284	-1.81694	1.81694	6.20637e-29	9.14233e-27	espF	espF	AAG58814.1
Z4031	262.528	74.4043	-1.81901	1.81901	3.43754e-10	7.59553e-09	hycC	membrane-spanning protein of hydrogenase 3 (part of FHL complex)	AAG57830.1
Z4888	59.8472	16.9491	-1.82008	1.82008	0.000162503	0.000893935	Z4888	hypothetical protein	AAG58622.1
Z4018	182.313	51.5972	-1.82105	1.82105	4.96751e-08	6.7719e-07	Z4018	putative flavodoxin	AAG57817.1
Z2261	124.914	35.2286	-1.82611	1.82611	1.21838e-06	1.19649e-05	Z2261	unknown protein associated with Rhs element	AAG56317.1
Z5442	130.027	36.6411	-1.82727	1.82727	2.02803e-06	1.8769e-05	frvB	PTS system, fructose-like enzyme IIBC component	AAG59092.1
Z3030	77.837	21.8516	-1.83272	1.83272	6.88468e-05	0.000420616	fliH	flagellar biosynthesis; export of flagellar proteins	AAG56955.1
Z2361	304.496	84.3746	-1.85154	1.85154	8.37548e-11	2.06582e-09	Z2361	putative capsid assembly protein of prophage CP-933R	AAG56407.1
Z5112	10654.7	2937.63	-1.85877	1.85877	4.01811e-36	9.26436e-34	tir	putative translocated intimin receptor protein	AAG58825.1
Z0672	157.796	43.206	-1.86876	1.86876	7.63791e-08	9.87898e-07	ylbC	putative malate dehydrogenase	AAG54874.1
Z3823	46.6444	12.7118	-1.87553	1.87553	0.00209167	0.00815	yphF	putative LACI-type transcriptional regulator	AAG57662.1
Z4820	185.25	50.4737	-1.87587	1.87587	6.22757e-08	8.21512e-07	ugpA	sn-glycerol 3-phosphate transport system, integral membrane protein	AAG58558.1
Z0673	296.675	80.5539	-1.88086	1.88086	1.06065e-11	3.07357e-10	fdrA	involved in protein transport; multicopy suppressor of dominant negative ftsH mutants	AAG54875.1
Z4427	63.4033	17.1157	-1.88923	1.88923	0.000151421	0.000839066	ygjH	putative tRNA synthetase	AAG58207.1
Z4029	271.071	73.0752	-1.89122	1.89122	2.8261e-11	7.4934e-10	hycE	large subunit of hydrogenase 3 (part of FHL complex)	AAG57828.1
Z0676	231.592	62.2716	-1.89494	1.89494	7.88478e-10	1.62066e-08	arcC	putative carbamate kinase	AAG54878.1
Z3709	241.069	64.6409	-1.89892	1.89892	2.25609e-11	6.10325e-10	eutG	ethanolamine utilization; homolog of Salmonella enzyme, similar to iron-containing alcohol dehydrogenase	AAG57562.1
Z5667	196.324	52.593	-1.9003	1.9003	4.99883e-08	6.79713e-07	yjcH	orf, hypothetical protein	AAG59266.1
Z5120	1181.84	315.233	-1.90654	1.90654	1.17559e-29	1.88914e-27	escV	escV	AAG58833.1
Z0878	6695.84	1768.5	-1.92074	1.92074	1.74398e-36	4.40396e-34	sdhB	succinate dehydrogenase, iron sulfur protein	AAG55048.1
Z4731	155.754	40.963	-1.92687	1.92687	6.20792e-08	8.20962e-07	yhfM	putative amino acid/amine transport protein	AAG58478.1
Z1976	4217.06	1104.99	-1.9322	1.9322	9.83583e-40	2.74523e-37	ychH	orf, hypothetical protein	AAG56063.1
Z1047	69.5673	18.1546	-1.93808	1.93808	4.00199e-05	0.000259127	ybiY	putative pyruvate formate-lyase 2 activating enzyme	AAG55197.2
Z0267	648.23	165.387	-1.97066	1.97066	5.80985e-20	4.33939e-18	Z0267	hypothetical protein	AAG54536.1
Z0615	5795.44	1468.69	-1.98038	1.98038	3.14201e-44	1.2817e-41	Z0615	putative RTX family exoprotein	AAG54838.1
Z5114	712.515	180.546	-1.98056	1.98056	4.67897e-24	4.68161e-22	Z5114	hypothetical protein	AAG58827.1
Z_L7080	166.947	42.2088	-1.98378	1.98378	1.14068e-09	2.23211e-08	Z_L7080	unknown	AAC70148.1
Z0690	86.3629	21.7683	-1.98818	1.98818	1.16506e-05	8.85148e-05	sfmH	involved in fimbrial asembly	AAG54890.1
Z4255	113.94	28.3748	-2.00559	2.00559	1.53097e-06	1.46284e-05	ygfD	putative nucleotide-binding protein	AAG58044.1
Z2475	192.701	47.7766	-2.01199	2.01199	9.44407e-11	2.30792e-09	ycjM	putative polysaccharide hydrolase	AAG56494.1
Z4819	142.531	35.2689	-2.01481	2.01481	3.92655e-08	5.45092e-07	ugpE	sn-glycerol 3-phosphate transport system, integral membrane protein	AAG58557.1
Z5703	96.7448	23.6806	-2.03048	2.03048	8.50533e-07	8.70194e-06	phnH	phosphonate metabolism	AAG59300.1
Z0979	64.1018	15.5783	-2.04083	2.04083	5.09163e-05	0.000321822	Z0979	putative tail component of prophage CP-933K	AAG55135.1
Z4277	185.985	44.992	-2.04745	2.04745	1.05024e-08	1.69799e-07	cmtA	PTS system, mannitol-specific enzyme II component, cryptic	AAG58063.1
Z4469	58.663	14.1242	-2.05428	2.05428	0.000122491	0.00069771	tdcB	threonine dehydratase, catabolic	AAG58248.1
Z5113	1253.41	295.832	-2.083	2.083	5.5533e-36	1.22705e-33	Z5113	hypothetical protein	AAG58826.1
Z_L7083	205.844	48.5196	-2.08491	2.08491	5.08065e-11	1.30361e-09	Z_L7083	unknown	AAC70151.1
Z5109	975.392	228.946	-2.09098	2.09098	2.57631e-32	4.87935e-30	escD	escD	AAG58822.1
Z4007	56.727	13.2104	-2.10236	2.10236	0.00032173	0.00163628	srlE_1	PTS system, glucitol/sorbitol-specific IIB component and second of two IIC components; frag	AAG57809.1
Z1898	239.718	55.6692	-2.10639	2.10639	3.34523e-12	1.06226e-10	Z1898	putative tail component of prophage CP-933X	partial=3'
Z0390	96.3125	22.3085	-2.11013	2.11013	1.48207e-06	1.42639e-05	Z0390	hypothetical protein	AAG54646.1
Z2134	312.03	70.3337	-2.1494	2.1494	6.9012e-14	2.88166e-12	Z2134	putative head-tail preconnector protein of prophage CP-933O	AAG56200.1
Z5634	2720.98	611.982	-2.15256	2.15256	4.239e-42	1.49863e-39	lamB	phage lambda receptor protein; maltose high-affinity receptor	AAG59235.1
Z3716	100.248	22.5168	-2.15449	2.15449	3.94991e-07	4.39128e-06	Z3716	orf, hypothetical protein	AAG57569.1
Z0428	223.977	50.2681	-2.15564	2.15564	1.5807e-11	4.50669e-10	prpC	putative citrate synthase; propionate metabolism	AAG54681.1
Z4486	91.5722	20.5239	-2.15761	2.15761	1.28832e-06	1.25357e-05	Z4486	putative phosphotransferase system enzyme subunit	AAG58264.1
Z4047	42.8854	9.5967	-2.15988	2.15988	0.000598177	0.00280224	Z4047	putative decarboxylase	AAG57846.1
Z4415	78.7485	17.4893	-2.17078	2.17078	9.97528e-06	7.79071e-05	ttdB	L-tartrate dehydratase, subunit B	AAG58196.1
Z5958	222.667	49.2293	-2.1773	2.1773	3.02124e-12	9.71009e-11	yjjN	putative oxidoreductase	AAG59541.1
Z0429	283.109	61.5675	-2.20112	2.20112	1.32805e-13	5.10337e-12	prpD	orf, hypothetical protein	AAG54682.1
Z5124	640.576	138.799	-2.20637	2.20637	1.55826e-24	1.65269e-22	escJ	escJ	AAG58837.1
Z0446	105.254	22.5585	-2.22213	2.22213	2.40494e-07	2.82154e-06	mhpB	2,3-dihydroxyphenylpropionate 1,2-dioxygenase	AAG54699.1
Z5917	64.5809	13.834	-2.22289	2.22289	8.03624e-05	0.000482629	fimG	fimbrial morphology	AAG59501.1
Z5143	58.317	12.4215	-2.23107	2.23107	1.10595e-05	8.46299e-05	Z5143	hypothetical protein	AAG58854.1
Z0845	316.81	67.3435	-2.23401	2.23401	2.36748e-16	1.25548e-14	kdpA	ATPase of high-affinity potassium transport system, A chain	AAG55019.1
Z5708	139.743	29.7039	-2.23405	2.23405	4.78754e-10	1.03853e-08	phnC	ATP-binding component of phosphonate transport	AAG59305.1
Z5123	788.878	167.463	-2.23596	2.23596	1.14229e-29	1.88914e-27	Z5123	hypothetical protein	AAG58836.1
Z5683	315.08	66.22	-2.25038	2.25038	4.04093e-15	1.83154e-13	yjcS	orf, hypothetical protein	AAG59281.1
Z0046	119.861	25.0084	-2.26087	2.26087	1.1185e-09	2.20499e-08	caiT	probable carnitine transporter	AAG54343.1
Z4030	90.1485	18.5698	-2.27934	2.27934	9.16637e-07	9.2413e-06	hycD	membrane-spanning protein of hydrogenase 3 (part of FHL complex)	AAG57829.1
Z0634	784.075	161.101	-2.28303	2.28303	2.52554e-30	4.46431e-28	Z0634	putative cytoplasmic membrane export protein	AAG54839.1
Z4434	391.051	80.0137	-2.28904	2.28904	7.37174e-18	4.49337e-16	ygjL	putative NADPH dehydrogenase	AAG58214.1
Z0661	436.391	88.9049	-2.29529	2.29529	2.8956e-20	2.22541e-18	gcl	glyoxylate carboligase	AAG54863.1
Z5122	7065.18	1416.62	-2.31827	2.31827	1.38484e-56	9.17976e-54	sepZ	sepZ	AAG58835.1
Z5102	153.212	30.1192	-2.34678	2.34678	2.0813e-11	5.77861e-10	Z5102	hypothetical protein	AAG58815.1
Z3711	208.329	40.795	-2.3524	2.3524	2.69459e-13	9.92321e-12	eutE	ethanolamine utilization; similar to acetaldehyde dehydrogenase	AAG57564.1
Z2318	52.5156	10.2606	-2.35564	2.35564	2.07205e-05	0.000145924	Z2318	putative phosphatidate cytidiltransferase	AAG56370.1
Z5672	247.406	48.1918	-2.36002	2.36002	9.08502e-14	3.70599e-12	nrfD	formate-dependent nitrate reductase complex; transmembrane protein	AAG59271.1
Z_L7009	58.1041	11.0508	-2.39449	2.39449	1.84275e-06	1.72958e-05	Z_L7009	replication protein	AAC70077.1
Z0759	186.584	34.4801	-2.43599	2.43599	4.23074e-12	1.31974e-10	citF	citrate lyase alpha chain	AAG54950.1
Z5673	305.756	56.1261	-2.44564	2.44564	1.26419e-17	7.36702e-16	nrfE	formate-dependent nitrite reductase; possible assembly function	AAG59272.1
Z5103	45.0941	7.89263	-2.51436	2.51436	5.99458e-06	4.89066e-05	escF	escF	AAG58816.1
Z2276	46.1487	8.05928	-2.51757	2.51757	5.94763e-05	0.000367174	Z2276	putative transport system permease protein	AAG56332.1
Z_L7076	512.282	89.109	-2.52329	2.52329	1.44158e-27	2.01177e-25	Z_L7076	unknown	AAC70144.1
Z0445	293.647	49.2709	-2.57528	2.57528	1.08759e-18	7.30059e-17	mhpA	3-(3-hydroxyphenyl)propionate hydroxylase	AAG54698.1
Z_L7081	942.346	157.451	-2.58135	2.58135	1.60183e-43	6.06748e-41	Z_L7081	unknown	AAC70149.1
Z0669	281.842	46.6947	-2.59356	2.59356	5.75337e-18	3.54769e-16	ybbZ	orf, hypothetical protein	AAG54871.1
Z0658	219.862	35.1467	-2.64514	2.64514	5.4066e-16	2.75685e-14	ybbS	putative transcriptional regulator LYSR-type	AAG54860.1
Z5699	224.416	35.0634	-2.67814	2.67814	1.07409e-16	5.81216e-15	phnL	ATP-binding component of phosphonate transport system	AAG59296.1
Z0408	85.4614	13.2118	-2.69345	2.69345	5.98187e-08	7.95034e-07	yahE	orf, hypothetical protein	AAG54663.1
Z5706	260.715	39.3006	-2.72985	2.72985	1.14641e-17	6.83082e-16	phnE	membrane channel protein component of Pn transporter	AAG59303.1
Z0951	60.7587	8.93146	-2.76612	2.76612	7.9025e-07	8.169e-06	Z0951	putative exonuclease encoded by prophage CP-933K	AAG55107.1
Z5698	411.256	60.405	-2.7673	2.7673	3.41363e-25	3.93532e-23	phnM	phosphonate metabolism	AAG59295.1
Z3743	177.918	26.0889	-2.76971	2.76971	3.67304e-13	1.31609e-11	hyfC	hydrogenase 4 membrane subunit	AAG57593.1
Z0665	193.639	27.9999	-2.78988	2.78988	1.07133e-15	5.41071e-14	Z0665	hypothetical protein	AAG54867.1
Z0662	108.225	15.4533	-2.80804	2.80804	2.4285e-10	5.60781e-09	gip	glyoxylate-induced protein	AAG54864.1
Z4479	150.827	20.8141	-2.85726	2.85726	4.10655e-13	1.4327e-11	yhaU	putative transport protein	AAG58257.1
Z5111	621.581	84.8329	-2.87325	2.87325	2.1782e-36	5.25046e-34	Z5111	hypothetical protein	AAG58824.1
Z2354	136.533	18.5282	-2.88146	2.88146	3.80514e-13	1.33633e-11	Z2354	partial putative tail component of prophage CP-933R	AAG56400.1
Z5104	1055.06	137.469	-2.94015	2.94015	9.38608e-54	5.53048e-51	Z5104	hypothetical protein	AAG58817.1
Z5125	288.332	37.3466	-2.94868	2.94868	5.93391e-22	5.0754e-20	Z5125	hypothetical protein	AAG58838.1
Z0089	221.133	28.1249	-2.975	2.975	1.53154e-19	1.11257e-17	fruL	fruR leader peptide	AAG54383.1
Z5108	1202.78	140.585	-3.09685	3.09685	1.26294e-61	9.5677e-59	sepL	sepL	AAG58821.1
Z5504	92.6067	10.7591	-3.10555	3.10555	4.45307e-10	9.71833e-09	frwC_1	partial phosphotransferase system enzyme II component	AAG59150.1
Z3710	106.199	11.923	-3.15495	3.15495	4.38373e-12	1.35157e-10	eutJ	ethanolamine utilization; homolog of Salmonella gene	AAG57563.1
Z5105	15842.6	1755.83	-3.17359	3.17359	1.14834e-87	1.21793e-84	espB	secreted protein EspB	AAG58818.1
Z0406	53.7364	5.73302	-3.22853	3.22853	1.78281e-07	2.14869e-06	Z0406	hypothetical protein	AAG54661.1
Z5690	261.101	26.5874	-3.29579	3.29579	1.1926e-23	1.14988e-21	Z5690	putative permease of ribose ABC transport system	AAG59287.1
Z5110	6589.28	644.507	-3.35385	3.35385	3.72031e-110	4.9322e-107	eae	intimin adherence protein	AAG58823.1
Z_L7075	443.12	42.1241	-3.39498	3.39498	4.75361e-37	1.26042e-34	Z_L7075	unknown	AAC70143.1
Z_L7007	119.043	11.2994	-3.39716	3.39716	5.79699e-13	1.98332e-11	Z_L7007	replication initiation protein	AAC70075.1
Z4042	44.8847	4.23727	-3.40502	3.40502	3.68745e-06	3.2215e-05	Z4042	hypothetical protein	AAG57841.1
Z_L7074	515.721	45.5309	-3.50168	3.50168	6.36281e-42	2.10887e-39	Z_L7074	hypothetical protein	AAC70142.1
Z0707	527.554	44.617	-3.56365	3.56365	5.46635e-41	1.70518e-38	Z0707	hypothetical protein	AAG54902.1
Z5154	55.2666	4.61086	-3.5833	3.5833	3.34644e-08	4.7072e-07	Z5154	hypothetical protein	AAG58863.1
Z5707	287.846	23.0987	-3.63941	3.63941	3.48001e-28	4.9877e-26	phnD	periplasmic binding protein component of Pn transporter	AAG59304.1
Z5702	346.985	24.8431	-3.80396	3.80396	5.1223e-34	1.00606e-31	phnI	phosphonate metabolism	AAG59299.1
Z5106	16386.2	1097.04	-3.9008	3.9008	6.97335e-120	1.23266e-116	espD	secreted protein EspD	AAG58819.1
Z6024	2940.14	188.315	-3.96467	3.96467	3.44107e-135	9.124e-132	Z6024	unknown protein encoded by cryptic prophage CP-933P	AAK16940.1
Z5107	9050.02	545.926	-4.05114	4.05114	1.3282e-146	7.04343e-143	espA	secreted protein EspA	AAG58820.1
Z5705	220.208	13.2104	-4.05912	4.05912	1.25621e-25	1.48037e-23	phnF	putative transcriptional regulator	AAG59302.1
Z5701	248.846	12.4632	-4.31951	4.31951	1.34347e-29	2.09542e-27	phnJ	phosphonate metabolism	AAG59298.1
Z3718	43.0084	1.82768	-4.55653	4.55653	1.41584e-08	2.21481e-07	Z3718	hypothetical protein	AAG57571.1
Z0706	47.7753	1.82768	-4.70818	4.70818	1.51806e-09	2.89579e-08	Z0706	hypothetical protein	AAG54901.1
Z5700	311.83	10.7591	-4.85713	4.85713	4.27976e-40	1.26087e-37	phnK	ATP-binding component of phosphonate transport	AAG59297.1

## Sheet: 2_CraY47D vs CraY47F
Diferential expressed genes in EHEC producing Cra Y47D compared to Cra Y47F.
Feature.ID	Read.Count.CraY47F	Read.Count.CraY47D	LFC(CraY47D/CraY47F)	Abs_log_fold	p.Value	FDR	Gene Symbol	Predicted protein function	Protein Accession No.
Z5245	625.849	4109.47	2.71506	2.71506	2.55883e-104	6.78858e-102	asnA	asparagine synthetase A	AAG58947.1
Z2546	5333.01	33648.2	2.65751	2.65751	4.90484e-68	1.041e-65	trpE_1	anthranilate synthase component I	AAG56551.1
Z2547	197.224	1001.16	2.34377	2.34377	7.92707e-55	1.45038e-52	trpE_2	anthranilate synthase component I	AAG56552.1
Z2548	9267.04	38697.4	2.06206	2.06206	6.11055e-41	9.00627e-39	trpD	anthranilate synthase component II, glutamine amidotransferase and phosphoribosylanthranilate transferase	AAG56553.1
Z3181	7947.08	32595.1	2.03616	2.03616	4.82205e-43	7.52523e-41	hisG	ATP phosphoribosyltransferase	AAG57078.1
Z2975	374.234	1196.03	1.67624	1.67624	6.14014e-36	8.1449e-34	Z2975	unknown protein encoded by prophage CP-933T	AAG56907.1
Z0124	57949.2	184420	1.67013	1.67013	3.64286e-17	1.77331e-15	aceE	pyruvate dehydrogenase (decarboxylase component)	AAG54418.1
Z0122	5802.76	18000.7	1.63324	1.63324	9.94569e-33	1.14721e-30	aroP	aromatic amino acid transport protein	AAG54416.1
Z2971	1634.2	4940.79	1.59616	1.59616	2.27552e-40	3.26322e-38	Z2971	unknown protein encoded by prophage CP-933T	AAG56903.1
Z3464	20.4721	60.9303	1.5735	1.5735	0.000346676	0.00170006	napD	orf, hypothetical protein	AAG57342.1
Z2974	1158.31	3444.19	1.57215	1.57215	9.02673e-40	1.26042e-37	Z2974	unknown protein encoded by prophage CP-933T	AAG56906.1
Z1741	22920.4	66075.5	1.52748	1.52748	2.57488e-20	1.55254e-18	fhuE	outer membrane receptor for ferric iron uptake	AAG55848.1
Z0082	5734.91	16503.5	1.52493	1.52493	2.7616e-29	2.8179e-27	leuB	3-isopropylmalate dehydrogenase	AAG54377.1
Z2972	396.348	1135.07	1.51794	1.51794	1.08502e-29	1.12884e-27	Z2972	unknown protein encoded by prophage CP-933T	AAG56904.1
Z3499	337.217	959.712	1.50892	1.50892	1.53656e-27	1.48236e-25	glpA	sn-glycerol-3-phosphate dehydrogenase (anaerobic), large subunit	AAG57372.1
Z4961	13180.1	36991.7	1.48884	1.48884	4.8289e-23	3.50988e-21	dppA	dipeptide transport protein	AAG58688.1
Z3425	15451.8	43228.2	1.4842	1.4842	4.36608e-22	2.93246e-20	fruA	PTS system, fructose-specific transport protein	AAG57305.1
Z2973	754.505	2101.21	1.47762	1.47762	1.54674e-33	1.86523e-31	Z2973	unknown protein encoded by prophage CP-933T	AAG56905.1
Z3892	2514.56	6997.8	1.4766	1.4766	2.96353e-32	3.27593e-30	tyrA	chorismate mutase-T and prephenate dehydrogenase	AAG57711.1
Z4408	774.762	2102.18	1.44006	1.44006	2.92271e-32	3.27593e-30	ygiM	orf, hypothetical protein	AAG58189.1
Z0125	37413.4	100063	1.41928	1.41928	1.22728e-15	5.33766e-14	aceF	pyruvate dehydrogenase (dihydrolipoyltransacetylase component)	AAG54419.1
Z3841	365.525	975.449	1.4161	1.4161	1.23784e-24	9.80295e-23	yfhH	orf, hypothetical protein	AAG57675.1
Z5307	1050.89	2774.01	1.40036	1.40036	2.82541e-31	3.05952e-29	yifK	putative amino acid/amine transport protein	AAG58991.1
Z3893	2953.03	7584.89	1.36093	1.36093	3.06492e-27	2.85307e-25	aroF	3-deoxy-D-arabinoheptulosonate-7-phosphate synthase (DAHP synthetase, tyrosine repressible)	AAG57712.1
Z4263	58310.8	149371	1.35707	1.35707	1.34923e-12	4.13817e-11	fba	fructose-bisphosphate aldolase, class II	AAG58051.1
Z4957	456.477	1166.21	1.35321	1.35321	7.08527e-25	5.78376e-23	dppF	putative ATP-binding component of dipeptide transport system	AAG58684.1
Z2970	2966.64	7554.14	1.34844	1.34844	4.21778e-28	4.14436e-26	coxT	putative regulator for prophage CP-933T	AAG56902.1
Z4825	2176.88	5366.16	1.30162	1.30162	2.32335e-27	2.20137e-25	livG	ATP-binding component of high-affinity branched-chain amino acid transport system	AAG58562.1
Z4958	579.923	1427.92	1.29998	1.29998	9.49382e-25	7.63246e-23	dppD	putative ATP-binding component of dipeptide transport system	AAG58685.1
Z3827	14605.1	35889.1	1.29708	1.29708	7.7058e-18	3.96961e-16	glyA	serine hydroxymethyltransferase	AAG57665.1
Z4824	2612.13	6416.72	1.29661	1.29661	1.32701e-26	1.17352e-24	livF	ATP-binding component of leucine transport	AAG58561.1
Z3182	9442.14	22882.5	1.27706	1.27706	9.98563e-20	5.88709e-18	hisD	L-histidinal:NAD+ oxidoreductase; L-histidinol:NAD+ oxidoreductase	AAG57079.1
Z4826	3725.27	8956.72	1.26563	1.26563	4.52465e-24	3.42968e-22	livM	high-affinity branched-chain amino acid transport	AAG58563.1
Z0081	16192.5	38513.1	1.25002	1.25002	4.20062e-16	1.905e-14	leuC	3-isopropylmalate isomerase (dehydratase) subunit	AAG54376.1
Z2597	18310.1	43537.2	1.24961	1.24961	1.23776e-15	5.33947e-14	pntB	pyridine nucleotide transhydrogenase, beta subunit	AAG56589.1
Z0821	2752.62	6541.49	1.24881	1.24881	5.13956e-25	4.26102e-23	asnB	asparagine synthetase B	AAG54996.1
Z2927	2326.79	5525.01	1.24764	1.24764	2.81056e-25	2.36712e-23	cutC	copper homeostasis protein	AAG56864.1
Z0360	2486.99	5903.24	1.24711	1.24711	1.28521e-24	1.00284e-22	yagZ	orf, hypothetical protein	AAG54618.1
Z3559	11761.2	27908.8	1.24669	1.24669	6.56443e-18	3.48309e-16	pta	phosphotransacetylase	AAG57426.1
Z4699	8583.77	20368	1.24662	1.24662	3.2891e-19	1.89695e-17	rpsG	30S ribosomal subunit protein S7, initiates assembly	AAG58448.1
Z2600	21576.8	51044.5	1.24228	1.24228	7.41226e-15	2.9571e-13	pntA	pyridine nucleotide transhydrogenase, alpha subunit	AAG56590.1
Z2743	4665.2	11035.2	1.2421	1.2421	4.13617e-22	2.81365e-20	pheS	phenylalanine tRNA synthetase, alpha-subunit	AAG56701.1
Z3558	10338.1	24374.8	1.23743	1.23743	2.19052e-18	1.21072e-16	ackA	acetate kinase	AAG57425.1
Z5953	1130.94	2606.47	1.20458	1.20458	1.53142e-24	1.17764e-22	yjiY	putative carbon starvation protein	AAG59536.1
Z4920	1145.37	2620.91	1.19426	1.19426	9.1757e-24	6.85722e-22	yhiD	putative transport ATPase	AAG58649.1
Z4698	52400.1	119000	1.18333	1.18333	1.54963e-10	3.49887e-09	fusA	GTP-binding protein chain elongation factor EF-G	AAG58447.1
Z4829	7442.63	16894.9	1.1827	1.1827	2.24985e-18	1.23069e-16	livK	high-affinity leucine-specific transport system; periplasmic binding protein	AAG58565.1
Z3891	2228.15	5037.49	1.17686	1.17686	7.80788e-23	5.59846e-21	pheA	chorismate mutase-P and prephenate dehydratase	AAG57710.1
Z4827	2614.59	5885.02	1.17046	1.17046	2.00947e-22	1.38471e-20	livH	high-affinity branched-chain amino acid transport system; membrane component	AAG58564.1
Z0173	4234.74	9492.28	1.16448	1.16448	2.66782e-20	1.5905e-18	htrA	periplasmic serine protease Do; heat shock protein HtrA	AAG54465.1
Z2549	23577	52552.8	1.15639	1.15639	1.04798e-12	3.2518e-11	trpC	N-(5-phosphoribosyl)anthranilate isomerase and indole-3-glycerolphosphate synthetase	AAG56554.1
Z2022	832.354	1837.96	1.14283	1.14283	4.37278e-21	2.79542e-19	oppD	homolog of Salmonella ATP-binding protein of oligopeptide ABC transport system	AAG56101.1
Z5652	4083.04	8978.96	1.1369	1.1369	1.46412e-19	8.53694e-18	tyrB	tyrosine aminotransferase, tyrosine repressible	AAG59252.1
Z0358	3085.79	6785.32	1.13678	1.13678	1.77172e-20	1.10597e-18	yagX	putative enzyme	AAG54616.1
Z0123	5305.78	11653.9	1.13518	1.13518	1.18445e-18	6.68585e-17	pdhR	transcriptional regulator for pyruvate dehydrogenase complex	AAG54417.1
Z4921	2313.73	5068.26	1.13127	1.13127	2.61115e-21	1.71047e-19	hdeB	orf, hypothetical protein	AAG58650.1
Z5910	1415.03	3074.65	1.11959	1.11959	2.98175e-21	1.92941e-19	fimB	recombinase involved in phase variation; regulator for fimA	AAG59494.1
Z0920	2391.95	5184.4	1.11599	1.11599	2.29505e-20	1.41599e-18	pnuC	required for NMN transport	AAG55080.1
Z3856	2429.34	5264.39	1.1157	1.1157	1.64757e-20	1.04072e-18	nadB	quinolinate synthetase, B protein	AAG57690.1
Z0404	29.5229	63.9646	1.11544	1.11544	0.00734533	0.0232961	Z0404	hypothetical protein	AAG54659.1
Z4700	11456.7	24699.6	1.10829	1.10829	1.07053e-14	4.17663e-13	rpsL	30S ribosomal subunit protein S12	AAG58449.1
Z2984	270.774	579.673	1.09815	1.09815	3.94825e-12	1.16386e-10	Z2984	putative serine acetlyltransferase of prophage CP-933T	AAG56916.1
Z1090	5703.76	12201.9	1.09712	1.09712	2.01028e-17	9.96871e-16	artJ	arginine 3rd transport system periplasmic binding protein	AAG55239.1
Z0736	9741.1	20633.3	1.08282	1.08282	1.16464e-14	4.51064e-13	entE	2,3-dihydroxybenzoate-AMP ligase	AAG54929.1
Z4543	1707.62	3615.77	1.08231	1.08231	2.40318e-20	1.46566e-18	greA	transcription elongation factor: cleaves 3' nucleotide of paused mRNA	AAG58315.1
Z1930	8255.48	17431.9	1.07831	1.07831	2.17085e-15	9.28915e-14	Z1930	putative protease encoded within prophage CP-933X	AAG56019.1
Z3266	502.918	1054.86	1.06865	1.06865	4.68114e-16	2.10492e-14	yegX	orf, hypothetical protein	AAG57159.1
Z0002	12348.4	25835.5	1.06503	1.06503	1.05289e-13	3.65138e-12	thrA	aspartokinase I, homoserine dehydrogenase I	AAG54302.1
Z3215	149.67	311.039	1.05531	1.05531	2.64693e-07	3.07321e-06	wcaH	GDP-mannose mannosyl hydrolase	AAG57111.1
Z0590	9845.14	20321.2	1.0455	1.0455	9.03635e-14	3.1544e-12	htpG	chaperone Hsp90, heat shock protein C 62.5	AAG54822.1
Z0359	2069.72	4270.71	1.04504	1.04504	2.15879e-18	1.20574e-16	yagY	orf, hypothetical protein	AAG54617.1
Z0088	1221.79	2514.98	1.04155	1.04155	5.26765e-18	2.85206e-16	ilvH	acetolactate synthase III, valine sensitive, small subunit	AAG54382.1
Z3204	570.473	1172.29	1.0391	1.0391	6.08264e-16	2.71214e-14	wbdN	glycosyl transferase	AAG57100.1
Z5478	7614.83	15597.7	1.03445	1.03445	1.85459e-14	6.97906e-13	hslU	heat shock protein hslVU, ATPase subunit, homologous to chaperones	AAG59126.1
Z0903	1784.18	3649.92	1.0326	1.0326	1.10551e-18	6.30734e-17	ybgE	orf, hypothetical protein	AAG55071.1
Z0919	2588.01	5280.38	1.0288	1.0288	1.03171e-17	5.21359e-16	nadA	quinolinate synthetase, A protein	AAG55079.1
Z1748	7064.97	14380.8	1.02539	1.02539	1.23627e-14	4.71918e-13	ndh	respiratory NADH dehydrogenase	AAG55855.1
Z0724	17739	35944.8	1.01886	1.01886	1.42611e-11	3.88048e-10	fepA	outer membrane receptor for ferric enterobactin (enterochelin) and colicins B and D	AAG54918.1
Z2041	51.8652	105.045	1.01816	1.01816	0.00219723	0.00846113	Z2041	unknown protein encoded by prophage CP-933O	AAG56117.1
Z3981	2647.72	5352.5	1.01546	1.01546	4.11166e-17	1.98332e-15	proX	high-affinity transport system for glycine betaine and proline	AAG57789.1
Z3697	1368.45	2766.17	1.01535	1.01535	7.66843e-18	3.96961e-16	Z3697	orf, hypothetical protein	AAG57550.1
Z2742	21348.6	43065.9	1.0124	1.0124	1.2497e-10	2.88301e-09	pheT	phenylalanine tRNA synthetase, beta-subunit	AAG56700.1
Z5285	115007	231598	1.0099	1.0099	1.03643e-06	1.05959e-05	ilvC	ketol-acid reductoisomerase	AAG58969.1
Z5560	35376.1	71128.1	1.00765	1.00765	1.95914e-09	3.51189e-08	rpoB	RNA polymerase, beta subunit	AAG59183.1
Z0003	5090.31	10181.1	1.00007	1.00007	3.84291e-15	1.60555e-13	thrB	homoserine kinase	AAG54303.1
Z5502	283.367	141.625	-1.0006	1.0006	2.35209e-06	2.17425e-05	ptsA	PEP-protein phosphotransferase system enzyme I	AAG59148.1
Z0878	3861.91	1927.52	-1.00257	1.00257	9.68839e-18	4.94294e-16	sdhB	succinate dehydrogenase, iron sulfur protein	AAG55048.1
Z5003	66.6695	33.2422	-1.00401	1.00401	0.0135619	0.0388549	yiaT	putative outer membrane protein	AAG58727.1
Z1567	66.5409	33.1305	-1.00608	1.00608	0.0157987	0.044004	Z1567	hypothetical protein	AAG55682.1
Z2490	82.3446	40.7552	-1.01469	1.01469	0.00909957	0.0278605	ycjL	probable amidotransferase subunit	AAG56506.1
Z0369	90.6822	44.8311	-1.01632	1.01632	0.00614778	0.0200739	Z0369	putative oxidoreductase	AAG54626.1
Z3819	157.636	77.8309	-1.01819	1.01819	0.000271844	0.00137503	yphD	putative transport system permease protein	AAG57660.1
Z3258	100.104	49.4026	-1.01884	1.01884	0.00333338	0.012073	gatZ	putative tagatose 6-phosphate kinase 1	AAG57152.1
Z1924	227.046	111.923	-1.02048	1.02048	1.03068e-05	7.97203e-05	Z1924	unknown protein encoded by prophage CP-933X	AAG56013.1
Z1894	101.689	49.8981	-1.0271	1.0271	0.00299125	0.0110296	Z1894	putative tail component of prophage CP-933X	AAG55990.1
Z3890	81942.3	40130.8	-1.0299	1.0299	1.86235e-09	3.37256e-08	yfiA	putative yhbH sigma 54 modulator	AAG57709.1
Z5447	85.6709	41.9192	-1.0312	1.0312	0.00511536	0.017146	rhaA	L-rhamnose isomerase	AAG59097.1
Z4972	176.11	85.9617	-1.03471	1.03471	0.00011832	0.000671448	yhjX	putative resistance protein	AAG58696.1
Z1389	181.263	88.298	-1.03763	1.03763	8.6616e-05	0.000511787	hyaA	hydrogenase-1 small subunit	AAG55520.1
Z3709	144.917	70.4275	-1.04102	1.04102	0.000498182	0.00232689	eutG	ethanolamine utilization; homolog of Salmonella enzyme, similar to iron-containing alcohol dehydrogenase	AAG57562.1
Z2369	110.526	53.6599	-1.04247	1.04247	0.00218609	0.0084298	Z2369	putative endopeptidase Rz of prophage CP-933R	AAG56415.1
Z5915	210.987	102.426	-1.04257	1.04257	3.09829e-05	0.000210287	fimD	outer membrane protein; export and assembly of type 1 fimbriae, interrupted	AAG59499.1
Z0676	140.477	67.7876	-1.05125	1.05125	0.000644474	0.00293023	arcC	putative carbamate kinase	AAG54878.1
Z4225	419.246	201.948	-1.05382	1.05382	4.73918e-09	8.0339e-08	ygfT	putative oxidoreductase, Fe-S subunit	AAG58015.1
Z4433	416.704	200.32	-1.05672	1.05672	3.57855e-09	6.18495e-08	ygjK	putative isomerase	AAG58213.1
Z0267	377.019	180.368	-1.06369	1.06369	1.31776e-08	2.04446e-07	Z0267	hypothetical protein	AAG54536.1
Z1914	93.9373	44.9323	-1.06394	1.06394	0.00381999	0.013432	Z1914	putative minor tail fiber protein of prophage CP-933X	AAG56003.1
Z5691	337.402	160.617	-1.07084	1.07084	5.77705e-08	7.98256e-07	Z5691	putative ATP-binding protein of ribose ABC transport system	AAG59288.1
Z4631	80.8172	38.4399	-1.07206	1.07206	0.00558732	0.0185289	yhdY	putative transport system permease protein	AAG58399.1
Z2136	61.9298	29.2169	-1.08383	1.08383	0.0119485	0.0348919	Z2136	partial putative major capsid protein of prophage CP-933O	AAG56202.1
Z_L7053	184.876	87.094	-1.08591	1.08591	5.34137e-05	0.000335004	Z_L7053	hypothetical serine-threonine protein kinase	AAC70121.1
Z6034	466.858	219.645	-1.08781	1.08781	4.12885e-10	8.51617e-09	Z6034	putative tail component of cryptic prophage CP-933P	AAK16950.1
Z4432	106.757	50.1111	-1.09112	1.09112	0.00109282	0.00462031	ygjJ	orf, hypothetical protein	AAG58212.1
Z4325	361.7	169.678	-1.092	1.092	1.28621e-08	2.01317e-07	Z4325	hypothetical protein	AAG58109.1
Z3715	81.7592	38.1975	-1.0979	1.0979	0.00381443	0.0134302	Z3715	orf, hypothetical protein	AAG57568.1
Z1364	55.2772	25.7883	-1.09997	1.09997	0.0171219	0.0470964	Z1364	unknown protein encoded by cryptic prophage CP-933M	AAG55497.1
Z0426	153.569	71.3785	-1.10532	1.10532	0.000147904	0.00081388	prpR	regulator for prp operon	AAG54679.1
Z0828	82.5015	38.2987	-1.10713	1.10713	0.00323229	0.0117576	Z0828	hypothetical protein	AAG55003.1
Z3505	124.302	57.6241	-1.10911	1.10911	0.000578619	0.00266275	Z3505	putative racemase	AAG57378.1
Z5414	243.251	112.76	-1.10919	1.10919	3.45683e-06	3.05191e-05	yihQ	putative glycosidase	AAG59067.1
Z1508	178.337	82.6343	-1.10979	1.10979	3.8389e-05	0.000252216	Z1508	putative acetyltransferase	AAG55625.1
Z5929	80.1316	37.004	-1.11469	1.11469	0.00372951	0.0131925	yjiH	orf, hypothetical protein	AAG59513.1
Z4118	85.8713	39.6334	-1.11546	1.11546	0.00341357	0.0122879	fucP	fucose permease	AAG57915.1
Z1006	68.7822	31.7451	-1.1155	1.1155	0.00679828	0.0218352	ybhM	orf, hypothetical protein	AAG55158.1
Z5708	70.5812	32.3925	-1.12363	1.12363	0.00598204	0.0196229	phnC	ATP-binding component of phosphonate transport	AAG59305.1
Z4820	119.834	54.944	-1.125	1.125	0.000698083	0.00313105	ugpA	sn-glycerol 3-phosphate transport system, integral membrane protein	AAG58558.1
Z1303	78122.8	35814.4	-1.12521	1.12521	2.74356e-11	7.2066e-10	rmf	ribosome modulation factor	AAG55439.1
Z0673	192.585	87.8531	-1.13233	1.13233	1.73012e-05	0.000125754	fdrA	involved in protein transport; multicopy suppressor of dominant negative ftsH mutants	AAG54875.1
Z1556	142.947	65.078	-1.13524	1.13524	0.000159738	0.000868414	Z1556	hypothetical protein	AAG55671.1
Z0689	236.099	107.28	-1.13801	1.13801	2.13988e-06	2.00555e-05	sfmD	putative outer membrane protein, export function	AAG54889.1
Z5018	55.0063	24.8478	-1.14648	1.14648	0.0147669	0.041618	yibG	orf, hypothetical protein	AAG58740.1
Z0688	59.3174	26.7793	-1.14734	1.14734	0.0112039	0.0330633	sfmC	putative chaperone	AAG54888.1
Z5021	233.657	105.106	-1.15255	1.15255	1.22336e-06	1.22706e-05	yibH	putative membrane protein	AAG58741.1
Z3649	138.335	62.0943	-1.15563	1.15563	0.000148926	0.000817169	Z3649	orf, hypothetical protein	AAG57510.1
Z0760	88.9827	39.9265	-1.15618	1.15618	0.0017912	0.00707153	citE	citrate lyase beta chain (acyl lyase subunit)	AAG54951.1
Z0392	79.3465	35.5575	-1.15801	1.15801	0.00332728	0.0120673	Z0392	hypothetical protein	AAG54648.1
Z_L7003	265.394	118.89	-1.15851	1.15851	3.37018e-07	3.82916e-06	Z_L7003	hypothetical protein 15.6 kDa protein in finO 3' region precursor	AAC70071.1
Z2352	103.417	46.2165	-1.16199	1.16199	0.00115579	0.00484563	Z2352	putative tail component of prophage CP-933R	AAG56398.1
Z3431	3131.18	1394.95	-1.16649	1.16649	9.7293e-23	6.88316e-21	yeiQ	putative oxidoreductase	AAG57310.1
Z1765	79.1751	35.1632	-1.17098	1.17098	0.00286805	0.010627	xisN	putative excisionase for prophage CP-933N	AAG55870.1
Z0964	260.496	115.613	-1.17196	1.17196	2.53417e-07	2.96292e-06	Z0964	putative DNA packaging protein of prophage CP-933K	AAG55120.1
Z0051	211.544	93.8289	-1.17285	1.17285	5.30294e-06	4.41717e-05	yaaU	putative transport protein	AAG54348.1
Z0845	165.874	73.4724	-1.17482	1.17482	2.93584e-05	0.000200742	kdpA	ATPase of high-affinity potassium transport system, A chain	AAG55019.1
Z1107	215.341	95.326	-1.17568	1.17568	3.92462e-06	3.42481e-05	ybjW	putative prismane	AAG55255.1
Z4582	245.121	108.473	-1.17615	1.17615	5.35072e-07	5.79407e-06	nanT	sialic acid transporter	AAG58352.1
Z4091	58.1612	25.6976	-1.17842	1.17842	0.0089562	0.027485	Z4091	orf; hypothetical protein	AAG57889.1
Z3030	54.121	23.8062	-1.18485	1.18485	0.0119013	0.0347924	fliH	flagellar biosynthesis; export of flagellar proteins	AAG56955.1
Z5630	891.269	391.056	-1.18848	1.18848	5.9083e-18	3.16661e-16	malG	part of maltose permease, inner membrane	AAG59231.1
Z4215	104.259	45.6303	-1.19211	1.19211	0.000780739	0.00345505	Z4215	orf, hypothetical protein	AAG58005.1
Z3601	44.5843	19.4477	-1.19694	1.19694	0.0166229	0.046058	Z3601	putative major fimbrial subunit	AAG57467.1
Z2292	1441.27	625.222	-1.2049	1.2049	1.81358e-21	1.20286e-19	ydcH	hypothetical protein	AAG56348.1
Z0072	223.964	97.0656	-1.20623	1.20623	1.28556e-06	1.27202e-05	araB	L-ribulokinase	AAG54367.1
Z5735	103.202	44.7004	-1.20711	1.20711	0.000438854	0.00207907	cadB	transport of lysine/cadaverine	AAG59332.1
Z4431	110.383	47.7537	-1.20883	1.20883	0.000478498	0.00224088	ygjI	putative oxidoreductase	AAG58211.1
Z5672	122.118	52.5887	-1.21545	1.21545	0.000168085	0.000902694	nrfD	formate-dependent nitrate reductase complex; transmembrane protein	AAG59271.1
Z0658	89.226	38.3493	-1.21826	1.21826	0.00109916	0.00464342	ybbS	putative transcriptional regulator LYSR-type	AAG54860.1
Z4276	162.348	69.5483	-1.223	1.223	1.71643e-05	0.00012493	Z4276	putative oxidoreductase	AAG58062.1
Z1414	155.852	66.4634	-1.22954	1.22954	2.4712e-05	0.000172076	torC	trimethylamine N-oxide reductase, cytochrome c-type subunit	AAG55543.1
Z5632	3101.96	1320.48	-1.23212	1.23212	1.56262e-25	1.35922e-23	malE	periplasmic maltose-binding protein; substrate recognition for transport and chemotaxis	AAG59233.1
Z_L7078	398.776	169.697	-1.23262	1.23262	8.90317e-11	2.09027e-09	Z_L7078	unknown	AAC70146.1
Z5923	44.4558	18.891	-1.23467	1.23467	0.0170276	0.0469098	yjiC	orf, hypothetical protein	AAG59507.1
Z4277	115.68	49.0589	-1.23755	1.23755	0.000226941	0.00117708	cmtA	PTS system, mannitol-specific enzyme II component, cryptic	AAG58063.1
Z4030	48.082	20.2363	-1.24855	1.24855	0.0116914	0.0343301	hycD	membrane-spanning protein of hydrogenase 3 (part of FHL complex)	AAG57829.1
Z1898	145.031	60.7195	-1.25613	1.25613	3.18799e-05	0.00021521	Z1898	putative tail component of prophage CP-933X	partial=3'
Z3630	54.3781	22.7645	-1.25624	1.25624	0.00838471	0.0259867	emrK	multidrug resistance protein K	AAG57493.1
Z3711	106.428	44.4368	-1.26006	1.26006	0.000329909	0.00162989	eutE	ethanolamine utilization; similar to acetaldehyde dehydrogenase	AAG57564.1
Z2934	85.6847	35.7705	-1.26027	1.26027	0.000739951	0.00329101	flhB	putative part of export apparatus for flagellar proteins	AAG56870.1
Z4226	109.098	45.5291	-1.26076	1.26076	0.000231757	0.00119738	ygfU	putative permease	AAG58016.1
Z1920	71.4375	29.8031	-1.26122	1.26122	0.00249779	0.00941283	Z1920	putative tail fiber protein of prophage CP-933X	AAG56009.1
Z4731	107.842	44.7004	-1.27056	1.27056	0.000209775	0.0010977	yhfM	putative amino acid/amine transport protein	AAG58478.1
Z3954	50.8375	21.0355	-1.27307	1.27307	0.0082042	0.0255017	Z3954	hypothetical protein	AAG57764.1
Z5429	63.0861	25.9401	-1.28214	1.28214	0.00345717	0.0123901	Z5429	hypothetical protein	AAG59080.1
Z0954	145.63	59.7179	-1.28608	1.28608	2.21867e-05	0.000156755	Z0954	unknown protein encoded by prophage CP-933K	AAG55110.1
Z4486	54.7056	22.4314	-1.28617	1.28617	0.00397035	0.0138962	Z4486	putative phosphotransferase system enzyme subunit	AAG58264.1
Z1390	216.612	88.7429	-1.28741	1.28741	4.27362e-07	4.75384e-06	hyaB	hydrogenase-1 large subunit	AAG55521.1
Z4819	94.2511	38.3788	-1.2962	1.2962	0.000586495	0.00269666	ugpE	sn-glycerol 3-phosphate transport system, integral membrane protein	AAG58557.1
Z2361	225.92	91.9585	-1.29675	1.29675	2.34341e-07	2.80048e-06	Z2361	putative capsid assembly protein of prophage CP-933R	AAG56407.1
Z2471	142.819	58.0795	-1.29809	1.29809	3.08299e-05	0.000209723	ycjP	putative transport system permease protein	AAG56490.1
Z0634	431.683	175.4	-1.29932	1.29932	2.64439e-12	7.9272e-11	Z0634	putative cytoplasmic membrane export protein	AAG54839.1
Z2176	50.8658	20.3881	-1.31897	1.31897	0.00623868	0.0203082	Z2176	orf, hypothetical protein	AAG56238.1
Z4414	116.722	46.7732	-1.31932	1.31932	0.00010155	0.000589525	ttdA	L-tartrate dehydratase, subunit A	AAG58195.1
Z5635	1348.33	538.737	-1.32352	1.32352	2.72066e-25	2.32836e-23	malM	periplasmic protein of mal regulon	AAG59236.1
Z2335	8525.91	3400.99	-1.3259	1.3259	1.08498e-26	9.75749e-25	ynaF	hypothetical protein	AAG56385.1
Z2355	274.315	109.03	-1.33111	1.33111	3.526e-09	6.11405e-08	Z2355	partial putative tail component of prophage CP-933R	AAG56401.1
Z0690	59.674	23.705	-1.33191	1.33191	0.00338094	0.0122036	sfmH	involved in fimbrial asembly	AAG54890.1
Z_L7083	133.525	52.7489	-1.33989	1.33989	4.49862e-05	0.000288281	Z_L7083	unknown	AAC70151.1
Z_L7076	246.179	97.055	-1.34283	1.34283	3.93748e-08	5.6162e-07	Z_L7076	unknown	AAC70144.1
Z0953	53.6496	21.1262	-1.34454	1.34454	0.00496148	0.0166829	Z0953	unknown protein encoded by prophage CP-933K	AAG55109.1
Z3419	108.541	42.7078	-1.34567	1.34567	0.000108639	0.000625207	yeiK	orf, hypothetical protein	AAG57300.1
Z1383	87.398	34.3745	-1.34626	1.34626	0.000394016	0.00190104	Z1383	unknown protein encoded by cryptic prophage CP-933M	AAG55516.1
Z5416	87.6841	34.2227	-1.35736	1.35736	0.000457873	0.00215762	yihR	putative aldose-1-epimerase	AAG59069.1
Z1976	3106.37	1205.15	-1.36602	1.36602	6.72969e-31	7.14155e-29	ychH	orf, hypothetical protein	AAG56063.1
Z0446	63.8857	24.6054	-1.37652	1.37652	0.00174205	0.00691349	mhpB	2,3-dihydroxyphenylpropionate 1,2-dioxygenase	AAG54699.1
Z2475	136.066	52.1438	-1.38374	1.38374	1.15504e-05	8.76402e-05	ycjM	putative polysaccharide hydrolase	AAG56494.1
Z4083	113.067	43.1021	-1.39135	1.39135	6.43379e-05	0.0003942	Z4083	partial putative transport protein	AAG57881.1
Z4427	49.0385	18.6485	-1.39485	1.39485	0.00527868	0.0176377	ygjH	putative tRNA synthetase	AAG58207.1
Z4470	84.5575	32.0488	-1.39966	1.39966	0.000325424	0.00161374	tdcA	transcriptional activator of tdc operon	AAG58249.1
Z2359	73.479	27.6291	-1.41114	1.41114	0.000661783	0.00299609	Z2359	partial putative capsid structural protein of prophage CP-933R	AAG56405.1
Z4029	211.872	79.6611	-1.41125	1.41125	7.2932e-08	9.82176e-07	hycE	large subunit of hydrogenase 3 (part of FHL complex)	AAG57828.1
Z3294	133.296	50.0099	-1.41435	1.41435	8.58107e-06	6.7654e-05	yehP	orf, hypothetical protein	AAG57187.1
Z4018	150.013	56.2493	-1.41519	1.41519	3.35624e-06	2.98701e-05	Z4018	putative flavodoxin	AAG57817.1
Z1545	129.698	48.614	-1.41571	1.41571	1.10551e-05	8.45224e-05	Z1545	putative fatty acyl chain reductase	AAG55660.1
Z3599	48.2106	18.0117	-1.42041	1.42041	0.00421072	0.0145646	yfcS	putative fimbrial chaperone	AAG57465.1
Z5633	416.348	154.913	-1.42633	1.42633	2.0071e-14	7.49979e-13	malK	ATP-binding component of transport system for maltose	AAG59234.1
Z1421	4359.58	1618.23	-1.42977	1.42977	2.25203e-33	2.65539e-31	agp	periplasmic glucose-1-phosphatase	AAG55550.1
Z0661	261.453	96.9855	-1.43071	1.43071	9.60139e-10	1.83255e-08	gcl	glyoxylate carboligase	AAG54863.1
Z0390	65.9127	24.3017	-1.4395	1.4395	0.00105906	0.0044955	Z0390	hypothetical protein	AAG54646.1
Z5442	108.299	39.9265	-1.4396	1.4396	4.8707e-05	0.000308768	frvB	PTS system, fructose-like enzyme IIBC component	AAG59092.1
Z3028	142.419	51.6272	-1.46394	1.46394	3.9373e-06	3.42481e-05	fliF	flagellar biosynthesis; basal-body MS(membrane and supramembrane)-ring and collar protein	AAG56953.1
Z3716	67.9259	24.5548	-1.46796	1.46796	0.000741082	0.00329328	Z3716	orf, hypothetical protein	AAG57569.1
Z0955	2450.28	885.434	-1.46849	1.46849	1.00352e-33	1.2383e-31	Z0955	unknown protein encoded by prophage CP-933K	AAG55111.1
Z3480	51.8078	18.6886	-1.47101	1.47101	0.00314277	0.0115163	Z3480	hypothetical protein	AAG57356.1
Z5683	200.722	72.1671	-1.47579	1.47579	5.33283e-08	7.38799e-07	yjcS	orf, hypothetical protein	AAG59281.1
Z0046	75.8779	27.2242	-1.47879	1.47879	0.00047366	0.00222018	caiT	probable carnitine transporter	AAG54343.1
Z0429	188.231	67.1107	-1.48789	1.48789	8.87721e-08	1.15731e-06	prpD	orf, hypothetical protein	AAG54682.1
Z0428	154.625	54.8133	-1.49617	1.49617	7.60852e-07	7.97842e-06	prpC	putative citrate synthase; propionate metabolism	AAG54681.1
Z_L7080	131.854	46.0352	-1.51814	1.51814	3.36263e-06	2.98701e-05	Z_L7080	unknown	AAC70148.1
Z_L7081	493.842	171.681	-1.52432	1.52432	1.26514e-17	6.33288e-16	Z_L7081	unknown	AAC70149.1
Z5699	110.855	38.2481	-1.53522	1.53522	1.80857e-05	0.000131036	phnL	ATP-binding component of phosphonate transport system	AAG59296.1
Z2134	225.063	76.688	-1.55325	1.55325	1.70849e-09	3.10453e-08	Z2134	putative head-tail preconnector protein of prophage CP-933O	AAG56200.1
Z1047	58.3464	19.7914	-1.55977	1.55977	0.000859075	0.00374856	ybiY	putative pyruvate formate-lyase 2 activating enzyme	AAG55197.2
Z2178	12448.1	4140.7	-1.58798	1.58798	7.22354e-34	9.12574e-32	yneI	putative aldehyde dehydrogenase	AAG56240.1
Z4415	58.1038	19.0428	-1.60938	1.60938	0.00076065	0.00337741	ttdB	L-tartrate dehydratase, subunit B	AAG58196.1
Z0759	114.551	37.5396	-1.60951	1.60951	5.05448e-06	4.23014e-05	citF	citrate lyase alpha chain	AAG54950.1
Z0395	201.222	64.1376	-1.64955	1.64955	2.22105e-09	3.94144e-08	Z0395	hypothetical protein	AAG54651.1
Z0669	160.336	50.8892	-1.65567	1.65567	7.79453e-08	1.04176e-06	ybbZ	orf, hypothetical protein	AAG54871.1
Z1511	113.295	35.7093	-1.66572	1.66572	3.32317e-06	2.96847e-05	Z1511	orf, hypothetical protein	AAG55628.1
Z0445	171.428	53.721	-1.67404	1.67404	1.54209e-08	2.37169e-07	mhpA	3-(3-hydroxyphenyl)propionate hydroxylase	AAG54698.1
Z1292	66.127	20.3881	-1.69751	1.69751	0.00016365	0.000886049	Z1292	putative fimbrial-like protein	AAG55429.1
Z2619	90.7679	27.9834	-1.69761	1.69761	1.51821e-05	0.000111904	Z2619	hypothetical protein	AAG56603.1
Z_L7032	1770.58	544.529	-1.70114	1.70114	5.17206e-41	7.84085e-39	etpC	type II secretion protein	AAC70100.1
Z0408	47.0544	14.4419	-1.70407	1.70407	0.00104026	0.00442987	yahE	orf, hypothetical protein	AAG54663.1
Z3743	95.4501	28.4177	-1.74796	1.74796	7.53599e-06	6.07689e-05	hyfC	hydrogenase 4 membrane subunit	AAG57593.1
Z5140	991.234	292.028	-1.76312	1.76312	5.36136e-35	6.93839e-33	Z5140	hypothetical protein	AAG58852.1
Z4086	104.101	30.4104	-1.77536	1.77536	1.95315e-06	1.85061e-05	yqcE	putative transport protein	AAG57884.1
Z5153	50.3378	14.0876	-1.83722	1.83722	0.000421579	0.00201704	Z5153	hypothetical protein	AAG58862.1
Z1543	121.033	33.5754	-1.84993	1.84993	2.07075e-07	2.48584e-06	Z1543	putative outer membrane transporter of ShlA/HecA/FhaA exoprotein family	AAG55658.1
Z0940	62.858	17.3644	-1.85596	1.85596	8.08195e-05	0.000481289	ybhH	orf, hypothetical protein	AAG55098.1
Z1552	72.7651	19.9938	-1.86369	1.86369	1.97402e-05	0.000141543	Z1552	hypothetical protein	AAG55667.1
Z4255	113.409	30.9565	-1.87323	1.87323	2.4364e-07	2.87279e-06	ygfD	putative nucleotide-binding protein	AAG58044.1
Z0662	62.4724	16.8077	-1.89409	1.89409	8.58902e-05	0.000508064	gip	glyoxylate-induced protein	AAG54864.1
Z4434	329.807	87.2564	-1.91829	1.91829	7.11794e-18	3.73939e-16	ygjL	putative NADPH dehydrogenase	AAG58214.1
Z5706	165.547	42.8596	-1.94955	1.94955	5.14479e-10	1.03796e-08	phnE	membrane channel protein component of Pn transporter	AAG59303.1
Z5673	237.013	61.215	-1.95301	1.95301	2.15057e-13	7.08754e-12	nrfE	formate-dependent nitrite reductase; possible assembly function	AAG59272.1
Z0665	118.892	30.501	-1.96272	1.96272	7.81649e-08	1.04207e-06	Z0665	hypothetical protein	AAG54867.1
Z5690	113.21	28.9639	-1.96667	1.96667	1.19186e-07	1.51292e-06	Z5690	putative permease of ribose ABC transport system	AAG59287.1
Z2354	80.5035	20.1857	-1.99572	1.99572	4.63466e-06	3.92209e-05	Z2354	partial putative tail component of prophage CP-933R	AAG56400.1
Z5698	266.565	65.8772	-2.01663	2.01663	2.22668e-15	9.45183e-14	phnM	phosphonate metabolism	AAG59295.1
Z5129	2315.82	547.635	-2.08023	2.08023	4.29124e-61	8.43309e-59	Z5129	hypothetical protein	AAG58842.1
Z5117	160.178	35.4056	-2.17763	2.17763	3.3523e-11	8.5929e-10	Z5117	hypothetical protein	AAG58830.1
Z5119	1915.89	405.899	-2.23882	2.23882	1.24079e-66	2.53217e-64	escN	escN	AAG58832.1
Z0089	144.819	30.6528	-2.24016	2.24016	1.51598e-10	3.43751e-09	fruL	fruR leader peptide	AAG54383.1
Z_L7075	218.64	45.8728	-2.25285	2.25285	7.90424e-15	3.12984e-13	Z_L7075	unknown	AAC70143.1
Z_L7074	238.526	49.5945	-2.2659	2.2659	3.57438e-16	1.64919e-14	Z_L7074	hypothetical protein	AAC70142.1
Z5135	127.272	25.394	-2.32535	2.32535	2.61723e-10	5.66816e-09	escR	escR	AAG58847.1
Z3710	65.4276	12.9954	-2.3319	2.3319	2.14313e-06	2.00555e-05	eutJ	ethanolamine utilization; homolog of Salmonella gene	AAG57563.1
Z0707	244.921	48.6034	-2.33319	2.33319	2.4209e-17	1.18938e-15	Z0707	hypothetical protein	AAG54902.1
Z5118	125.858	24.8584	-2.34	2.34	1.76884e-10	3.96011e-09	Z5118	hypothetical protein	AAG58831.1
Z5702	138.18	27.083	-2.35109	2.35109	4.96777e-11	1.2147e-09	phnI	phosphonate metabolism	AAG59299.1
Z5634	3474.33	667.276	-2.38038	2.38038	6.54625e-82	1.44727e-79	lamB	phage lambda receptor protein; maltose high-affinity receptor	AAG59235.1
Z5504	62.3438	11.7007	-2.41366	2.41366	2.39443e-06	2.20571e-05	frwC_1	partial phosphotransferase system enzyme II component	AAG59150.1
Z_L7031	34392.8	6372.93	-2.43208	2.43208	2.9485e-58	5.58741e-56	Z_L7031	hypothetical protein	AAC70099.1
Z5116	799.003	144.223	-2.4699	2.4699	4.10811e-51	7.0315e-49	sepQ	sepQ	AAG58829.1
Z5701	77.2912	13.5921	-2.50754	2.50754	8.0729e-08	1.07355e-06	phnJ	phosphonate metabolism	AAG59298.1
Z5133	170.557	29.4193	-2.53542	2.53542	1.20312e-14	4.62589e-13	escT	escT	AAG58845.1
Z5134	57.8896	9.97161	-2.53741	2.53741	1.55988e-06	1.50213e-05	escS	escS	AAG58846.1
Z5127	704.698	121.256	-2.53895	2.53895	2.18101e-48	3.61639e-46	cesD	cesD	AAG58840.1
Z5707	152.527	25.2021	-2.59745	2.59745	1.31358e-13	4.46787e-12	phnD	periplasmic binding protein component of Pn transporter	AAG59304.1
Z5138	191.743	31.3508	-2.6126	2.6126	1.4034e-16	6.58976e-15	Z5138	hypothetical protein	AAG58850.1
Z5132	136.052	21.7229	-2.64687	2.64687	1.05654e-12	3.2593e-11	escU	escU	AAG58844.1
Z5137	603.023	95.0329	-2.66571	2.66571	1.93272e-46	3.10758e-44	Z5137	hypothetical protein	AAG58849.1
Z4479	154.482	22.7245	-2.76512	2.76512	4.9433e-15	2.04915e-13	yhaU	putative transport protein	AAG58257.1
Z5142	2179.16	313.445	-2.79749	2.79749	1.02787e-97	2.59709e-95	Z5142	hypothetical protein	AAG58853.1
Z5705	103.245	14.3807	-2.84387	2.84387	4.47949e-11	1.1055e-09	phnF	putative transcriptional regulator	AAG59302.1
Z5128	639.585	86.356	-2.88877	2.88877	4.31665e-54	7.63472e-52	Z5128	hypothetical protein	AAG58841.1
Z5112	24428.2	3202.18	-2.93142	2.93142	3.35722e-89	7.74497e-87	tir	putative translocated intimin receptor protein	AAG58825.1
Z_L7007	100.546	12.2974	-3.03144	3.03144	8.71269e-12	2.44601e-10	Z_L7007	replication initiation protein	AAC70075.1
Z5136	273.259	32.3418	-3.0788	3.0788	3.77659e-27	3.45493e-25	Z5136	hypothetical protein	AAG58848.1
Z5120	3087.98	343.644	-3.16767	3.16767	1.58713e-127	4.67851e-125	escV	escV	AAG58833.1
Z5100	3601.08	399.052	-3.17378	3.17378	2.23771e-130	6.98429e-128	espF	espF	AAG58814.1
Z5115	5959.09	659.659	-3.1753	3.1753	2.17509e-133	7.21315e-131	Z5115	hypothetical protein	AAG58828.1
Z5126	3345.7	349.65	-3.25833	3.25833	1.55382e-133	5.49638e-131	escC	escC	AAG58839.1
Z5154	50.5092	5.00583	-3.33486	3.33486	1.36872e-07	1.71689e-06	Z5154	hypothetical protein	AAG58863.1
Z5131	82.8588	7.88831	-3.39287	3.39287	1.54632e-11	4.18611e-10	Z5131	hypothetical protein	AAG58843.1
Z5114	2223.33	196.699	-3.49866	3.49866	2.55687e-137	9.69055e-135	Z5114	hypothetical protein	AAG58827.1
Z5109	3068.91	249.541	-3.62037	3.62037	5.80942e-155	3.8531e-152	escD	escD	AAG58822.1
Z5121	237.241	19.0428	-3.63903	3.63903	5.9477e-29	5.95443e-27	Z5121	hypothetical protein	AAG58834.1
Z5122	19324.5	1543.77	-3.64591	3.64591	9.16693e-138	3.74152e-135	sepZ	sepZ	AAG58835.1
Z5123	2339.76	182.593	-3.67966	3.67966	1.78869e-149	9.49079e-147	Z5123	hypothetical protein	AAG58836.1
Z5113	4216.22	322.518	-3.7085	3.7085	4.69026e-168	3.55522e-165	Z5113	hypothetical protein	AAG58826.1
Z5124	2003	151.404	-3.72568	3.72568	2.57036e-145	1.23985e-142	escJ	escJ	AAG58837.1
Z5700	167.774	11.7007	-3.84185	3.84185	1.0509e-22	7.33693e-21	phnK	ATP-binding component of phosphonate transport	AAG59297.1
Z5111	1520.65	92.5152	-4.03885	4.03885	2.39996e-143	1.06118e-140	Z5111	hypothetical protein	AAG58824.1
Z5103	155.224	8.57571	-4.17796	4.17796	3.8829e-23	2.86148e-21	escF	escF	AAG58816.1
Z5104	2800.59	149.907	-4.22359	4.22359	7.88915e-188	6.97663e-185	Z5104	hypothetical protein	AAG58817.1
Z5110	13160	702.559	-4.22739	4.22739	5.27528e-191	6.99766e-188	eae	intimin adherence protein	AAG58823.1
Z5143	256.356	13.5415	-4.24269	4.24269	2.10831e-36	2.86839e-34	Z5143	hypothetical protein	AAG58854.1
Z5105	36907.7	1913.49	-4.26964	4.26964	9.99722e-151	5.89392e-148	espB	secreted protein EspB	AAG58818.1
Z5102	702.329	32.8374	-4.41874	4.41874	3.78153e-95	9.12036e-93	Z5102	hypothetical protein	AAG58815.1
Z5125	947.863	40.6645	-4.54284	4.54284	1.31859e-121	3.68233e-119	Z5125	hypothetical protein	AAG58838.1
Z5108	3811.86	153.336	-4.63573	4.63573	1.49706e-224	2.64779e-221	sepL	sepL	AAG58821.1
Z5106	36111	1195.66	-4.91655	4.91655	9.98264e-189	1.05936e-185	espD	secreted protein EspD	AAG58819.1
Z5107	24027.5	595.189	-5.3352	5.3352	1.3808e-235	3.66326e-232	espA	secreted protein EspA	AAG58820.1
Z6024	12171.3	205.185	-5.89041	5.89041	5e-305	2e-301	Z6024	unknown protein encoded by cryptic prophage CP-933P	AAK16940.1

## Sheet: 3_CraY47F vs WT
Diferential expressed genes in EHEC producing Cra Y47F compared to wild type Cra.
Feature.ID	Read.Count.Cra	Read.Count.CraY47F	LFC(CraY47F/Cra)	Abs_log_fold	p.Value	FDR	Gene Symbol	Predicted protein function	Protein Accession No.
Z5134	10.9011	55.7048	2.35333	2.35333	0.000656489	0.00773782	escS	escS	AAG58846.1
Z4728	319.718	1543.67	2.27149	2.27149	7.40413e-41	3.92715e-37	nirC	nitrite reductase	AAG58475.1
Z1241	123.736	556.718	2.16968	2.16968	1.26015e-19	3.71325e-17	dmsB	anaerobic dimethyl sulfoxide reductase subunit B	AAG55382.1
Z5102	158.824	676.056	2.08971	2.08971	8.36197e-19	2.112e-16	Z5102	hypothetical protein	AAG58815.1
Z5143	60.4529	246.713	2.02895	2.02895	2.00643e-09	1.08593e-07	Z5143	hypothetical protein	AAG58854.1
Z5121	56.1612	228.36	2.02367	2.02367	8.02553e-10	4.89281e-08	Z5121	hypothetical protein	AAG58834.1
Z6024	3047.82	11714.5	1.94245	1.94245	8.08535e-30	1.42949e-26	Z6024	unknown protein encoded by cryptic prophage CP-933P	AAK16940.1
Z5138	51.3019	184.576	1.84713	1.84713	6.42651e-08	2.54375e-06	Z5138	hypothetical protein	AAG58850.1
Z5133	48.6904	164.139	1.75321	1.75321	5.65736e-06	0.000140876	escT	escT	AAG58845.1
Z5126	978.239	3220.92	1.71921	1.71921	1.69109e-27	1.7939e-24	escC	escC	AAG58839.1
Z1405	321.234	1057.58	1.71908	1.71908	8.04713e-21	3.28323e-18	cspH	cold shock-like protein	AAG55536.1
Z0714	8119.77	26688.7	1.71672	1.71672	3.56229e-30	9.44718e-27	ybdE	putative inner membrane component for iron transport	AAG54908.1
Z2534	49.1409	157.517	1.68052	1.68052	9.28372e-05	0.00157823	Z2534	hypothetical protein	AAG56539.1
Z5103	46.7486	149.423	1.6764	1.6764	0.000263962	0.00372356	escF	escF	AAG58816.1
Z4269	339.825	1082.99	1.67216	1.67216	1.89086e-20	6.2682e-18	Z4269	orf; hypothetical protein	AAG58056.1
Z5115	1813.02	5734.28	1.66122	1.66122	4.25148e-27	3.7583e-24	Z5115	hypothetical protein	AAG58828.1
Z5113	1299.29	4057.47	1.64285	1.64285	4.50492e-26	3.41345e-23	Z5113	hypothetical protein	AAG58826.1
Z1240	957.538	2945.51	1.62111	1.62111	3.67092e-28	4.86764e-25	dmsA	anaerobic dimethyl sulfoxide reductase subunit A	AAG55381.1
Z5125	298.889	912.214	1.60976	1.60976	2.34351e-15	3.55142e-13	Z5125	hypothetical protein	AAG58838.1
Z1181	26.9628	82.0566	1.60565	1.60565	0.0019763	0.0180039	Z1181	hypothetical protein	AAG55326.1
Z5142	693.448	2097.23	1.59662	1.59662	1.09e-20	3.85422e-18	Z5142	hypothetical protein	AAG58853.1
Z1620	30.7218	92.5643	1.59119	1.59119	0.00149963	0.0146441	Z1620	hypothetical protein	AAG55735.1
Z1594	142.586	422.516	1.56717	1.56717	2.20981e-09	1.18392e-07	Z1594	hypothetical protein	AAG55709.1
Z5108	1246.81	3668.13	1.55681	1.55681	5.52318e-24	3.66187e-21	sepL	sepL	AAG58821.1
Z5109	1011.11	2953.46	1.54646	1.54646	1.82977e-21	8.82284e-19	escD	escD	AAG58822.1
Z5132	44.904	130.97	1.54433	1.54433	0.00020673	0.00303739	escU	escU	AAG58844.1
Z5124	664.016	1927.93	1.53777	1.53777	1.77421e-21	8.82284e-19	escJ	escJ	AAG58837.1
Z5114	738.606	2139.15	1.53416	1.53416	5.22425e-20	1.62996e-17	Z5114	hypothetical protein	AAG58827.1
Z5117	53.851	154.203	1.51779	1.51779	3.615e-05	0.000699779	Z5117	hypothetical protein	AAG58830.1
Z1765	26.6143	76.167	1.51697	1.51697	0.00337447	0.0274512	xisN	putative excisionase for prophage CP-933N	AAG55870.1
Z1250	7849.57	22206.1	1.50027	1.50027	1.18256e-18	2.85105e-16	focA	probable formate transporter (formate channel 1)	AAG55389.1
Z5128	219.457	615.596	1.48805	1.48805	1.65762e-11	1.41807e-09	Z5128	hypothetical protein	AAG58841.1
Z4270	294.874	825.731	1.48557	1.48557	1.02256e-15	1.80788e-13	Z4270	putative ATP-binding protein of ABC transport system	AAG58057.1
Z5118	43.2984	121.15	1.48441	1.48441	9.08227e-05	0.00155395	Z5118	hypothetical protein	AAG58831.1
Z5137	207.57	580.398	1.48345	1.48345	8.56616e-10	5.08393e-08	Z5137	hypothetical protein	AAG58849.1
Z1531	137.562	383.59	1.47948	1.47948	4.42053e-08	1.84618e-06	Z1531	hypothetical protein	AAG55646.1
Z1201	50.0098	139.369	1.47863	1.47863	0.000103603	0.00174448	Z1201	hypothetical protein	AAG55346.1
Z2124	159.783	444.184	1.47504	1.47504	1.44905e-09	7.92349e-08	Z2124	unknown protein encoded within prophage CP-933O	AAG56194.1
Z4727	829.722	2304.99	1.47406	1.47406	3.04305e-23	1.79337e-20	nirD	nitrite reductase (NAD(P)H) subunit	AAG58474.1
Z5123	817.755	2252.06	1.4615	1.4615	1.50353e-19	4.19722e-17	Z5123	hypothetical protein	AAG58836.1
Z1155	146.776	403.099	1.45752	1.45752	3.78995e-08	1.62112e-06	Z1155	hypothetical protein	AAG55300.1
Z1154	50.1194	134.866	1.42809	1.42809	0.000117718	0.00192116	Z1154	hypothetical protein	AAG55299.1
Z1526	3391.76	8988.12	1.40599	1.40599	9.67578e-21	3.66574e-18	ycdS	putative outer membrane protein	AAG55642.1
Z5136	100.396	263.031	1.38954	1.38954	3.46874e-06	9.15334e-05	Z5136	hypothetical protein	AAG58848.1
Z5100	1337.78	3464.23	1.3727	1.3727	3.87132e-19	1.02667e-16	espF	espF	AAG58814.1
Z1527	712.393	1844.69	1.37264	1.37264	1.07853e-17	2.48719e-15	ycdT	orf, hypothetical protein	AAG55643.1
Z1530	67.7319	175.193	1.37104	1.37104	0.000218993	0.00319104	Z1530	hypothetical protein	AAG55645.1
Z1593	45.499	117.111	1.36396	1.36396	0.000517756	0.00635983	Z1593	hypothetical protein	AAG55708.1
Z5759	188.011	482.705	1.36033	1.36033	5.31215e-09	2.63324e-07	frdC	fumarate reductase, anaerobic, membrane anchor polypeptide	AAG59353.1
Z5848	935.199	2393.49	1.35577	1.35577	2.79022e-21	1.23328e-18	nrdD	anaerobic ribonucleoside-triphosphate reductase	AAG59435.1
Z2365	113.908	290.607	1.3512	1.3512	1.47841e-06	4.21585e-05	Z2365	putative DNA packaging protein of prophage CP-933R; terminase small subunit	AAG56411.1
Z5122	7323.71	18597.4	1.34446	1.34446	1.82814e-14	2.42411e-12	sepZ	sepZ	AAG58835.1
Z3183	7091.36	17541.9	1.30667	1.30667	5.75725e-16	1.09059e-13	hisC	histidinol-phosphate aminotransferase	AAG57080.1
Z5104	1093.69	2695.03	1.3011	1.3011	8.08717e-16	1.47911e-13	Z5104	hypothetical protein	AAG58817.1
Z5107	9381.57	23117.5	1.30109	1.30109	1.97677e-10	1.37957e-08	espA	secreted protein EspA	AAG58820.1
Z5140	387.851	954.052	1.29857	1.29857	1.75901e-11	1.48092e-09	Z5140	hypothetical protein	AAG58852.1
Z1263	84.8665	207.716	1.29135	1.29135	0.000159533	0.00248142	ycaR	orf, hypothetical protein	AAG55402.1
Z5135	50.2016	122.508	1.28707	1.28707	0.000453417	0.00569887	escR	escR	AAG58847.1
Z5120	1225.09	2971.41	1.27826	1.27826	1.03991e-16	2.20628e-14	escV	escV	AAG58833.1
Z3184	6670.41	16152.1	1.27587	1.27587	1.72226e-15	2.85464e-13	hisB	imidazoleglycerolphosphate dehydratase and histidinol-phosphate phosphatase	AAG57081.1
Z1649	95.5986	231.434	1.27554	1.27554	4.26528e-06	0.00010929	Z1649	hypothetical protein	AAG55764.1
Z4271	192.384	463.102	1.26734	1.26734	1.49605e-07	5.39801e-06	Z4271	putative ATP-binding protein of ABC transport system	AAG58058.1
Z1209	95.0857	228.12	1.26249	1.26249	1.11835e-05	0.000254582	Z1209	hypothetical protein	AAG55354.1
Z6025	107.557	255.703	1.24936	1.24936	0.000148163	0.00231816	Z6025	unknown protein encoded by cryptic prophage CP-933P	AAK16941.1
Z4519	329.492	781.876	1.2467	1.2467	2.23515e-11	1.79625e-09	yhbU	putative collagenase	AAG58294.1
Z4729	921.14	2174.29	1.23905	1.23905	1.48383e-15	2.53878e-13	cysG	uroporphyrinogen III methylase; sirohaeme biosynthesis	AAG58476.1
Z5129	944.623	2229.06	1.23862	1.23862	4.57882e-15	6.5638e-13	Z5129	hypothetical protein	AAG58842.1
Z5127	287.819	678.217	1.23659	1.23659	1.2848e-09	7.16877e-08	cesD	cesD	AAG58840.1
Z3921	84.4708	198.729	1.23428	1.23428	0.000116759	0.00191139	Z3921	hypothetical protein	AAG57736.1
Z1295	1027.55	2372.12	1.20698	1.20698	4.75153e-16	9.33411e-14	ycbW	orf, hypothetical protein	AAG55432.1
Z6011	120.161	276.968	1.20474	1.20474	3.64169e-05	0.000702382	Z6011	orf, hypothetical protein	AAK16929.1
Z5111	644.342	1463.39	1.18342	1.18342	6.99109e-11	5.37402e-09	Z5111	hypothetical protein	AAG58824.1
Z2156	288.929	648.413	1.1662	1.1662	7.17293e-11	5.43503e-09	Z2156	orf, hypothetical protein	AAG56221.1
Z5116	343.3	768.577	1.16272	1.16272	1.08359e-07	4.04746e-06	sepQ	sepQ	AAG58829.1
Z1640	284.983	636.611	1.15954	1.15954	3.81501e-09	1.94566e-07	Z1640	hypothetical protein	AAG55755.1
Z_L7032	767.419	1703.75	1.15063	1.15063	1.6411e-12	1.62148e-10	etpC	type II secretion protein	AAC70100.1
Z3271	129.108	285.995	1.14741	1.14741	4.56382e-05	0.000858387	Z3271	hypothetical protein	AAG57164.1
Z2179	1325.12	2907.15	1.13348	1.13348	3.04598e-14	3.84664e-12	yneH	putative glutaminase	AAG56241.1
Z0302	90.0819	196.917	1.12828	1.12828	0.000690484	0.00799635	phoE	outer membrane pore protein E (E,Ic,NmpAB)	AAG54566.1
Z1200	285.277	617.347	1.11372	1.11372	2.4178e-08	1.07765e-06	Z1200	hypothetical protein	AAG55345.1
Z5105	16422.8	35508.5	1.11246	1.11246	2.40585e-07	8.07634e-06	espB	secreted protein EspB	AAG58818.1
Z3182	4256.35	9084.67	1.09382	1.09382	3.97296e-14	4.83608e-12	hisD	L-histidinal:NAD+ oxidoreductase; L-histidinol:NAD+ oxidoreductase	AAG57079.1
Z0395	90.8687	193.69	1.09189	1.09189	0.00022944	0.00330692	Z0395	hypothetical protein	AAG54651.1
Z5112	11044.6	23508.7	1.08985	1.08985	6.91482e-09	3.30416e-07	tir	putative translocated intimin receptor protein	AAG58825.1
Z1528	555.433	1176.64	1.08299	1.08299	5.60126e-10	3.5368e-08	Z1528	hypothetical protein	AAG55644.1
Z3185	3780.6	8005.85	1.08244	1.08244	4.01183e-14	4.83608e-12	hisH	glutamine amidotransferase subunit of heterodimer with HisF = imidazole glycerol phosphate synthase holoenzyme	AAG57082.1
Z5294	57.4258	121.23	1.07797	1.07797	0.00316219	0.0259632	Z5294	hypothetical protein	AAG58978.1
Z3159	9213.35	19413.1	1.07523	1.07523	6.64414e-12	5.97297e-10	Z3159	putative outer membrane receptor for iron compound or colicin	AAG57058.1
Z3862	7145.39	15055.7	1.07523	1.07523	1.12804e-09	6.43346e-08	yfiD	putative formate acetyltransferase	AAG57695.1
Z_L7031	15722.5	33092.5	1.07367	1.07367	5.43466e-08	2.23453e-06	Z_L7031	hypothetical protein	AAC70099.1
Z1248	130681	274775	1.0722	1.0722	0.000187987	0.00281662	pflB	formate acetyltransferase 1	AAG55388.1
Z3937	84.0127	175.497	1.06276	1.06276	0.00169046	0.016011	Z3937	hypothetical protein	AAG57750.1
Z2841	178.64	371.909	1.05789	1.05789	1.44969e-05	0.000319031	yeaS	orf, hypothetical protein	AAG56787.1
Z5847	129.328	267.965	1.05101	1.05101	0.000142089	0.00223633	nrdG	anaerobic ribonucleotide reductase activating protein	AAG59434.1
Z_L7023	459.8	951.72	1.04953	1.04953	6.29765e-08	2.51148e-06	Z_L7023	hypothetical protein	AAC70091.1
Z1062	4591.3	9440.59	1.03997	1.03997	1.2079e-11	1.05028e-09	Z1062	putative receptor	AAG55212.1
Z2120	202.009	415.355	1.03993	1.03993	6.97541e-06	0.000168939	Z2120	putative endolysin of prophage CP-933O	AAG56190.1
Z1881	117.53	241.556	1.03932	1.03932	0.000579045	0.00696429	Z1881	unknown protein encoded by prophage CP-933X	AAG55978.1
Z0715	1483.21	3038.11	1.03445	1.03445	2.1135e-15	3.39698e-13	pheP	phenylalanine-specific transport system	AAG54909.1
Z5106	16986.1	34737.1	1.03213	1.03213	8.43783e-07	2.62189e-05	espD	secreted protein EspD	AAG58819.1
Z2366	89.1186	181.386	1.02527	1.02527	0.00144831	0.0143318	Z2366	unknown protein encoded within prophage CP-933R	AAG56412.1
Z2964	2016.08	4091.45	1.02106	1.02106	1.47042e-12	1.49983e-10	yecA	orf, hypothetical protein	AAG56897.1
Z4268	535.802	1078.62	1.00941	1.00941	6.78586e-11	5.29297e-09	Z4268	orf; hypothetical protein	AAG58055.1
Z1246	2326.69	4682.93	1.00913	1.00913	1.75498e-12	1.69244e-10	pflA	pyruvate formate lyase activating enzyme 1	AAG55387.1
Z3071	598.117	1201.94	1.00686	1.00686	4.03926e-09	2.0404e-07	Z3071	unknown protein encoded within prophage CP-933U	AAG56990.1
Z0713	11695.6	23474.9	1.00515	1.00515	2.44355e-14	3.16112e-12	ylcD	putative resistance protein	AAG54907.1
Z2000	494.744	989.794	1.00045	1.00045	9.16033e-10	5.33916e-08	narK	nitrite extrusion protein	AAG56083.1
Z5700	323.248	161.585	-1.00034	1.00034	3.64728e-06	9.57681e-05	phnK	ATP-binding component of phosphonate transport	AAG59297.1
Z3743	184.423	91.8676	-1.00539	1.00539	0.00191514	0.017572	hyfC	hydrogenase 4 membrane subunit	AAG57593.1
Z0672	163.569	81.4209	-1.00643	1.00643	0.00128076	0.0130133	ylbC	putative malate dehydrogenase	AAG54874.1
Z0004	28724.7	14278.6	-1.00843	1.00843	8.6419e-08	3.2976e-06	thrC	threonine synthase	AAG54304.1
Z5707	298.383	146.958	-1.02176	1.02176	6.47554e-06	0.00015901	phnD	periplasmic binding protein component of Pn transporter	AAG59304.1
Z0736	19072	9366.09	-1.02594	1.02594	6.24772e-09	3.04018e-07	entE	2,3-dihydroxybenzoate-AMP ligase	AAG54929.1
Z0534	16067.9	7880.3	-1.02786	1.02786	6.22382e-09	3.04018e-07	cyoB	cytochrome o ubiquinol oxidase subunit I	AAG54781.1
Z0002	24261.6	11873.4	-1.03094	1.03094	2.8228e-08	1.23737e-06	thrA	aspartokinase I, homoserine dehydrogenase I	AAG54302.1
Z_L7081	976.867	475.76	-1.03793	1.03793	2.51589e-13	2.78005e-11	Z_L7081	unknown	AAC70149.1
Z2549	46542.3	22666.8	-1.03796	1.03796	2.35946e-07	7.97106e-06	trpC	N-(5-phosphoribosyl)anthranilate isomerase and indole-3-glycerolphosphate synthetase	AAG56554.1
Z0845	328.408	159.681	-1.0403	1.0403	2.64308e-06	7.08026e-05	kdpA	ATPase of high-affinity potassium transport system, A chain	AAG55019.1
Z2548	18455.6	8909.82	-1.05059	1.05059	3.08493e-10	2.09775e-08	trpD	anthranilate synthase component II, glutamine amidotransferase and phosphoribosylanthranilate transferase	AAG56553.1
Z3892	5047.97	2418.56	-1.06156	1.06156	7.44349e-14	8.77339e-12	tyrA	chorismate mutase-T and prephenate dehydrogenase	AAG57711.1
Z3711	215.957	102.429	-1.07611	1.07611	3.39279e-05	0.000661593	eutE	ethanolamine utilization; similar to acetaldehyde dehydrogenase	AAG57564.1
Z3893	5990.6	2839.95	-1.07683	1.07683	4.94001e-13	5.24037e-11	aroF	3-deoxy-D-arabinoheptulosonate-7-phosphate synthase (DAHP synthetase, tyrosine repressible)	AAG57712.1
Z5568	10031.5	4730.82	-1.08437	1.08437	2.27463e-12	2.1544e-10	thiE	thiamin biosynthesis, thiazole moiety	AAG59190.1
Z5708	144.861	67.938	-1.09238	1.09238	0.000177551	0.00267537	phnC	ATP-binding component of phosphonate transport	AAG59305.1
Z0532	1996.07	925.312	-1.10915	1.10915	1.21442e-12	1.263e-10	cyoD	cytochrome o ubiquinol oxidase subunit IV	AAG54779.1
Z5699	232.633	106.855	-1.1224	1.1224	5.82632e-06	0.000144139	phnL	ATP-binding component of phosphonate transport system	AAG59296.1
Z_L7075	459.363	210.662	-1.12471	1.12471	1.40986e-10	1.01053e-08	Z_L7075	unknown	AAC70143.1
Z5672	256.455	117.558	-1.12533	1.12533	4.15611e-05	0.00079295	nrfD	formate-dependent nitrate reductase complex; transmembrane protein	AAG59271.1
Z2144	200.493	90.0716	-1.15441	1.15441	0.00051288	0.00634106	Z2144	putative tail component of prophage CP-933O	AAG56210.1
Z0533	3859.18	1733.22	-1.15484	1.15484	3.58106e-15	5.2761e-13	cyoC	cytochrome o ubiquinol oxidase subunit III	AAG54780.1
Z2590	10067.1	4510.3	-1.15835	1.15835	9.20186e-14	1.06101e-11	ynfM	putative transport protein	AAG56583.1
Z5667	203.5	90.893	-1.16279	1.16279	0.000427116	0.00544573	yjcH	orf, hypothetical protein	AAG59266.1
Z_L7076	531.053	237.183	-1.16285	1.16285	1.92995e-11	1.59945e-09	Z_L7076	unknown	AAC70144.1
Z3835	6756.7	3003.62	-1.16962	1.16962	2.32458e-15	3.55142e-13	purL	phosphoribosylformyl-glycineamide synthetase = FGAM synthetase	AAG57671.1
Z2261	129.484	56.7688	-1.18961	1.18961	0.000445294	0.00562342	Z2261	unknown protein associated with Rhs element	AAG56317.1
Z5567	13968.3	6105.46	-1.19398	1.19398	2.58221e-13	2.79511e-11	thiF	thiamin biosynthesis, thiazole moiety	AAG59189.1
Z5705	228.267	99.419	-1.19913	1.19913	9.36406e-06	0.000217838	phnF	putative transcriptional regulator	AAG59302.1
Z2742	47277.6	20525.4	-1.20375	1.20375	1.29751e-09	7.16877e-08	pheT	phenylalanine tRNA synthetase, beta-subunit	AAG56700.1
Z0707	546.867	235.714	-1.21415	1.21415	2.27789e-10	1.56908e-08	Z0707	hypothetical protein	AAG54902.1
Z_L7074	534.621	229.702	-1.21875	1.21875	3.36383e-12	3.13013e-10	Z_L7074	hypothetical protein	AAC70142.1
Z5582	2979.46	1279.04	-1.21999	1.21999	4.5013e-16	9.18265e-14	purD	phosphoribosylglycinamide synthetase = GAR synthetase	AAG59202.1
Z0082	13075.9	5514.01	-1.24573	1.24573	9.92642e-15	1.34999e-12	leuB	3-isopropylmalate dehydrogenase	AAG54377.1
Z0081	37976.1	15563.8	-1.2869	1.2869	2.21244e-11	1.79625e-09	leuC	3-isopropylmalate isomerase (dehydratase) subunit	AAG54376.1
Z5958	230.816	94.4431	-1.28923	1.28923	1.43949e-06	4.12706e-05	yjjN	putative oxidoreductase	AAG59541.1
Z5690	270.661	108.962	-1.31267	1.31267	1.08173e-07	4.04746e-06	Z5690	putative permease of ribose ABC transport system	AAG59287.1
Z2714	1383.28	554.565	-1.31867	1.31867	7.41921e-15	1.03557e-12	Z2714	orf, hypothetical protein	AAG56673.1
Z0978	138.247	53.864	-1.35986	1.35986	0.000166359	0.0025576	Z0978	putative tail component of prophage CP-933K	AAG55134.1
Z5703	100.286	37.8694	-1.40502	1.40502	0.000190375	0.0028277	phnH	phosphonate metabolism	AAG59300.1
Z0658	227.911	85.9171	-1.40745	1.40745	2.26812e-07	7.7116e-06	ybbS	putative transcriptional regulator LYSR-type	AAG54860.1
Z0003	13070.8	4893.18	-1.41751	1.41751	1.66046e-17	3.66961e-15	thrB	homoserine kinase	AAG54303.1
Z5702	359.69	133.153	-1.43367	1.43367	1.60607e-10	1.13582e-08	phnI	phosphonate metabolism	AAG59299.1
Z5701	257.951	74.4348	-1.79305	1.79305	3.31068e-10	2.16789e-08	phnJ	phosphonate metabolism	AAG59298.1
