# Supplementary material for: Phosphotyrosine-Mediated Regulation of Enterohemorrhagic Escherichia coli Virulence
Source: mBio. 2018 Feb 27;9(1):e00097-18. doi: 10.1128/mBio.00097-18 (PMC5829826; doi:10.1128/mBio.00097-18)
Supplement: TABLE S3 [file mbo001183745st3.xlsx]

## Sheet: Index
Table S3. Comparison of differential expression in cells producing wild type Cra, Cra Y47F and Cra Y47D.
Sheet 1-6: Differential gene expression in cells producing Cra Y47F and Cra Y47D compared to wildtype Cra
Sheet no.	Transcriptome comparison
1	Cra Y47D and Cra Y47F vs WT Cra common increased
2	Cra Y47D vs WT Cra unique increased
3	Cra Y47F vs WT Cra unique increased
4	CraY47D and Cra Y47F vs WT Cra common decreased
5	Cra Y47D vs WT Cra unique decreased
6	Cra Y47F vs WT unique decreased
Color key for Refined Annotation (column C):
Black - E. coli O157:H7 str. EDL933 (BioCyc)
Blue - E. coli K-12 substr. MG1655 Annotation (EcoCyc)
Red - NCBI BLAST of protein sequence (> 90% sequence identity)

## Sheet: 1 Y47DF vs WT common increased
Genes with increased differential expression in cells producing Cra Y47D and Cra Y47F compared to WT Cra (30)
Feature ID	Name	Refined Annotation	LFC(CraY47D/Cra)	LFC(CraY47F/Cra)	K12 GO terms (biological process)
Z3182	hisD	Histidinal dehydrogenase / histidinol dehydrogenase	2.35437	1.09382	Cellular amino acid biosynthetic process // "metabolic process" // "oxidation-reduction process" // "histidine biosynthetic process"
Z5848	nrdD	Ribonucleoside-triphosphate reductase	2.05444	1.35577	Metabolic process // "DNA replication" // "nucleobase-containing small molecule interconversion" // "oxidation-reduction process"
Z3183	hisC	Histidinol-phosphate aminotransferase	2.01168	1.30667	Biosynthetic process // "cellular amino acid biosynthetic process" // "metabolic process" // "histidine biosynthetic process"
Z1250	focA	Fomate channel protein	1.91881	1.50027	Transport // "formate transport"
Z4519	yhbU	Predicted peptidase (collagenase-like)	1.86493	1.2467	Proteolysis
Z3271	Z3271	Unknown function	1.85796	1.14741
Z2534	Z2534	Unknown function	1.7698	1.68052
Z1405	cspH	Stress protein, member of the CspA family	1.76679	1.71908	Regulation of transcription, DNA-templated // "transcription, DNA-templated"
Z3184	hisB	Histidinol-phosphate aminotransferase	1.68547	1.27587	Dephosphorylation // "cellular amino acid biosynthetic process" // "metabolic process" // "histidine biosynthetic process"
Z3185	hisH	Histidyl-tRNA synthetase	1.48431	1.08244	Cellular amino acid biosynthetic process // "glutamine metabolic process" // "histidine biosynthetic process"
Z4728	nirC	Nitrite transporter	1.47427	2.27149	Transport // "nitrate assimilation" // "nitrite transport"
Z2841	yeaS	Leucine efflux transporter	1.43469	1.05789	L-alpha-amino acid transmembrane transport // "cation transmembrane transport" // "L-amino acid transport" // "amino acid transport" // "transport" // "leucine transport"
Z5294	Z5294	Unknown function	1.43232	1.07797
Z1241	dmsB	Dimethyl sulfoxide reductase, chain B	1.40705	2.16968	Oxidation-reduction process // "anaerobic respiration"
Z3862	yfiD	Stress-induced alternate pyruvate formate-lyase subunit	1.39657	1.07523	Threonine catabolic process // "metabolic process" // "response to stress"
Z1527	ycdT	Diguanylate cyclase	1.36806	1.37264	Single-species submerged biofilm formation // "metabolic process" // "negative regulation of cellular component movement"
Z1155	Z1155	Unknown function	1.28178	1.45752
Z1594	Z1594	Unknown function	1.27452	1.56717
Z1248	pflB	Pyruvate formate lyase I	1.19495	1.0722	Threonine catabolic process // "metabolic process" // "glucose metabolic process" // "carbohydrate metabolic process"
Z4270	Z4270	Predicted ABC-type cobalt transport system, ATPase component; ATPase component STY3232 of energizing module of queuosine-regulated ECF transporter;putative ATP-binding protein of ABC transport system	1.186	1.48557
Z1201	Z1201	Unknown function	1.12679	1.47863
Z5847	nrdG	Anaerobic ribonucleoside-triphosphate reductase activating protein	1.11103	1.05101	Oxidation-reduction process // "nucleobase-containing small molecule interconversion"
Z5759	frdC	Fumarate reductase membrane protein	1.10269	1.36033	Bacterial-type flagellum assembly // "cilium or flagellum-dependent cell motility" // "transport" // "anaerobic respiration" // "fermentation"
Z1209	Z1209	Unknown function	1.10177	1.26249
Z4269	Z4269	Predicted transmembrane component of energizing module of queuosine-regulated ECF transporter; putative ABC transporter ATP-binding protein	1.10053	1.67216
Z1246	pflA	Pyruvate formate-lyase activating enzyme	1.08853	1.00913	Enzyme active site formation // "cellular response to DNA damage stimulus" // "oxidation-reduction process" // "glucose metabolic process" // "carbohydrate metabolic process"
Z1240	dmsA	Dimethyl sulfoxide reductase, chain A	1.06584	1.62111	Oxidation-reduction process // "transport" // "anaerobic respiration"
Z2000	narK	Nitrate:nitrite antiporter	1.03508	1.00045	Anion transmembrane transport // "transport" // "transmembrane transport" // "nitrate assimilation" // "nitrate transport" // "nitrite transport"
Z6011	Z6011	Unknown function	1.01806	1.20474
Z1649	Z1649	Unknown function	1.0142	1.27554

## Sheet: 2 Y47D vs WT unique increased
Genes with increased differential expression in cells producing Cra Y47D compared to WT Cra (111)
Feature ID	Name	Refined Annotation	LFC(CraY47D/Cra)	K12 GO terms (biological process)
Z5245	asnA	Asparagine synthetase A	2.90609	Cellular amino acid biosynthetic process // "tRNA aminoacylation for protein translation" // "L-asparagine biosynthetic process" // "cellular response to DNA damage stimulus" // "asparagine biosynthetic process"
Z3181	hisG	ATP phosphoribosyltransferase	2.46247	Cellular amino acid biosynthetic process // "histidine biosynthetic process"
Z3425	fruA	Fructose PTS permease - FruA subunit	2.1938	Fructose transport // "carbohydrate transmembrane transport" // "proton transport" // "fructose import" // "phosphorylation" // "carbohydrate transport" // "transport" // "phosphoenolpyruvate-dependent sugar phosphotransferase system"
Z2546	trpE_1	Anthranilate synthase component I	1.97033	Metabolic process // "aromatic amino acid family biosynthetic process" // "biosynthetic process" // "cellular amino acid biosynthetic process" // "tryptophan biosynthetic process"
Z1090	artJ	L-arginine ABC transporter - periplasmic binding protein	1.94486	Arginine transport // "L-arginine import into cell" // "amino acid transport" // "transport"
Z3558	ackA	Acetate kinase	1.761	Metabolic process // "single-species biofilm formation on inanimate substrate" // "acetate metabolic process" // "organic acid metabolic process" // "propionate biosynthetic process" // "acetate biosynthetic process" // "acetyl-CoA biosynthetic process" // "phosphorylation"
Z4920	yhiD	Unknown function	1.61464	Transport
Z3434	spr	LexA DNA-binding transcriptional repressor	1.60187	Cell wall organization // "capsule polysaccharide biosynthetic process" // "peptidoglycan turnover" // "peptidoglycan metabolic process" // "proteolysis"
Z5518	argH	Argininosuccinate lyase	1.58122	Protein tetramerization // "arginine biosynthetic process via ornithine" // "cellular amino acid biosynthetic process" // "arginine biosynthetic process"
Z2547	trpE_2	Unknown function	1.54085
Z3632	evgS	EvgS sensory histidine kinase - his721 phosphorylated // "EvgS sensory histidine kinase - asp1009 phosphorylated" // "EvgS sensory histidine kinase - his1137 phosphorylated" // "EvgS sensory histidine kinase"	1.50426	Signal transduction // "signal transduction by protein phosphorylation" // "peptidyl-histidine phosphorylation" // "response to acidic pH" // "response to metal ion" // "phosphorylation" // "protein autophosphorylation" // "phosphorelay signal transduction system"
Z3215	wcaH	GDP-mannose mannosyl hydrolase	1.49651	Lipopolysaccharide biosynthetic process
Z3499	glpA	Anaerobic glycerol-3-phosphate dehydrogenase subunit A	1.48111	Glycerol-3-phosphate catabolic process // "anaerobic respiration" // "glycerol catabolic process" // "polyol catabolic process" // "glycerol-3-phosphate metabolic process" // "oxidation-reduction process"
Z4543	greA	Transcription elongation factor	1.47715	Regulation of transcription, DNA-templated // "transcription, DNA-templated" // "DNA-templated transcription, elongation" // "regulation of DNA-templated transcription, elongation"
Z4408	ygiM	Predicted signal transduction protein (SH3 domain)	1.47465
Z4720	argD	N-acetylornithine aminotransferase / N-succinyldiaminopimelate aminotransferase	1.46338	Lysine biosynthetic process via diaminopimelate and N-succinyl-2-amino-6-ketopimelate // "arginine biosynthetic process via ornithine" // "cellular amino acid biosynthetic process" // "arginine metabolic process" // "cellular amino acid metabolic process" // "lysine biosynthetic process" // "lysine biosynthetic process via diaminopimelate" // "arginine biosynthetic process"
Z4263	fbaA	Fructose-bisphosphate aldolase class II	1.44029	Carbohydrate metabolic process // "glycolytic process"
Z5517	argB	Acetylglutamate kinase monomer	1.421	Cellular amino acid biosynthetic process // "cellular response to DNA damage stimulus" // "phosphorylation" // "arginine biosynthetic process"
Z0404	Z0404	Unknown function	1.41123
Z3305	Z3305	Predicted protein encoded within prophage CP-933V	1.4081
Z2974	Z2974	Unknown function	1.40784
Z3204	wbdN	Unknown function	1.39102
Z2972	Z2972	Unknown function	1.37978
Z1017	rhlE	ATP-dependent RNA helicase	1.37119	RNA secondary structure unwinding // "response to heat" // "ribosome biogenesis" // "ribosome assembly"
Z2024	Z2024	Unknown function	1.36143
Z0027	rpsT	30S ribosomal subunit protein S20	1.35193	Negative regulation of catalytic activity // "translation"
Z2631	cnu	H-NS- and StpA-binding protein	1.35056	Negative regulation of single-species biofilm formation on inanimate substrate // "positive regulation of DNA-templated transcription, termination"
Z3048	yodC	Unknown function	1.35012
Z0903	ybgE	Unknown function	1.3496
Z2020	oppB	Murein tripeptide ABC transporter / peptide ABC transporter - putative membrane subunit	1.34782	Oligopeptide transmembrane transport // "peptide transport" // "transport" // "protein transport" // "tripeptide transport"
Z3464	napD	Signal peptide-binding chaperone for NapA	1.33363	Negative regulation of protein transport
Z2927	cutC	Protein potentially involved in copper homeostasis	1.32897	Response to copper ion // "cellular copper ion homeostasis" // "copper ion homeostasis"
Z3218	wcaF	Predicted acyl transferase	1.30895	Slime layer polysaccharide biosynthetic process // "lipopolysaccharide biosynthetic process"
Z5241	gidA	Protein involved in modification of U34 in tRNA	1.30472	Oxidation-reduction process // "tRNA processing" // "tRNA wobble uridine modification" // "tRNA methylation"
Z5866	argI	Ornithine carbamoyltransferase	1.30144	Arginine biosynthetic process via ornithine // "urea cycle" // "metabolic process" // "ornithine metabolic process" // "cellular amino acid metabolic process" // "cellular amino acid biosynthetic process" // "arginine biosynthetic process"
Z3559	pta	Phosphate acetyltransferase	1.30081	Acetate metabolic process // "metabolic process" // "acetyl-CoA biosynthetic process" // "acetyl-CoA biosynthetic process from acetate" // "acetate biosynthetic process" // "L-threonine catabolic process to propionate" // "acetate catabolic process"
Z4534	argG	Argininosuccinate synthetase	1.29691	Argininosuccinate metabolic process // "urea cycle" // "cellular amino acid biosynthetic process" // "arginine biosynthetic process"
Z0084	leuL	Leu operon leader peptide	1.29646	Transcriptional attenuation by ribosome // "branched-chain amino acid biosynthetic process" // "cellular amino acid biosynthetic process" // "leucine biosynthetic process"
Z2973	Z2973	Predicted DNA methyltransferase	1.27695
Z3631	evgA	EvgA-Phosphorylated DNA-binding transcriptional activator // "EvgA transcriptional activator"	1.26601	Transcription, DNA-templated // "regulation of transcription, DNA-templated" // "phosphorelay signal transduction system"
Z3069	Z3069	Predicted protein encoded within prophage CP-933U	1.25765
Z3560	yfcC	Putative transporter basic amino acid antiporter family	1.25418	Anion transmembrane transport
Z0773	lipA	Lipoyl synthase	1.24793	Oxidation-reduction process // "protein lipoylation" // "lipoate biosynthetic process"
Z1406	cspG	Cold shock protein CspG	1.24231	Response to cold // "regulation of transcription, DNA-templated" // "transcription, DNA-templated"
Z3842	yfhL	Unknown function	1.24157
Z5060	rpmG	50S ribosomal subunit protein L33	1.23762	Response to antibiotic // "translation"
Z4981	cspA	DNA-binding transcriptional activator	1.22246	Transcription antitermination // "regulation of transcription, DNA-templated" // "negative regulation of DNA-templated transcription, termination" // "response to cold" // "transcription, DNA-templated"
Z4765	yhgG	Predicted DNA-binding transcriptional regulator	1.22162
Z1984	sirB2	Predicted invasion transcription upregulator; transcriptional regulator	1.22017
Z3697	yfeY	Unknown function	1.21999
Z0361	ykgK	MatA DNA-binding transcriptional dual regulator	1.20125	Regulation of bacterial-type flagellum-dependent cell motility // "regulation of transcription, DNA-templated" // "transcription, DNA-templated"
Z2971	Z2971	Unknown function	1.199
Z4523	deaD	DeaD, DEAD-box RNA helicase	1.19582	RNA secondary structure unwinding // "positive regulation of translation" // "mRNA stabilization" // "ribosomal large subunit assembly" // "RNA catabolic process" // "cellular response to cold"
Z0821	asnB	Asparagine synthetase B	1.19501	Cellular amino acid biosynthetic process // "L-asparagine biosynthetic process" // "glutamine metabolic process" // "asparagine biosynthetic process" // "cellular amino acid catabolic process"
Z1403	ymcC	Unknown function	1.19185
Z3463	napA	Large subunit of periplasmic nitrate reductase, molybdoprotein	1.18556	Anaerobic respiration // "Mo-molybdopterin cofactor biosynthetic process" // "oxidation-reduction process" // "nitrate assimilation"
Z1254	aroA	3-phosphoshikimate 1-carboxyvinyltransferase	1.16588	Aromatic amino acid family biosynthetic process // "cellular amino acid biosynthetic process" // "chorismate biosynthetic process"
Z4411	ygiG	Dihydroneopterin aldolase	1.16509	Folic acid-containing compound metabolic process // "tetrahydrofolate biosynthetic process" // "folic acid biosynthetic process"
Z0860	ybgH	Dipeptide:H+ symporter DtpD	1.16276	Proton transport // "peptide transport" // "oligopeptide transport" // "transport" // "protein transport" // "dipeptide transport"
Z3217	gmd	GDP-D-mannose dehydratase	1.16076	GDP-mannose metabolic process // "'de novo' GDP-L-fucose biosynthetic process" // "colanic acid biosynthetic process"
Z4265	pgk	Phosphoglycerate kinase	1.15853	Phosphorylation // "glycolytic process"
Z3186	hisA	1-(5-phosphoribosyl)-5-[(5-phosphoribosylamino)methylideneamino]imidazole-4-carboxamide isomerase	1.15828	Cellular amino acid biosynthetic process // "metabolic process" // "cellular response to DNA damage stimulus" // "histidine biosynthetic process"
Z4520	yhbV	Predicted protease	1.15639	Proteolysis
Z2975	Z2975	Unknown function	1.15169
Z4553	yrbA	Predicted DNA-binding transcriptional regulator	1.14514	Response to acid chemical
Z0036	dapB	4-hydroxy-tetrahydrodipicolinate reductase	1.14282	Lysine biosynthetic process via diaminopimelate // "lysine biosynthetic process" // "cellular amino acid biosynthetic process" // "oxidation-reduction process" // "diaminopimelate biosynthetic process"
Z5287	Z5287	Predicted helicase	1.13986
Z3216	wcaG	UDP-galactose 4-epimerase	1.11792	'de novo' GDP-L-fucose biosynthetic process // "colanic acid biosynthetic process" // "metabolic process" // "oxidation-reduction process"
Z5516	argC	N-acetylglutamylphophate reductase	1.11422	Cellular amino acid biosynthetic process // "oxidation-reduction process" // "arginine biosynthetic process"
Z2594	mdtJ	Multidrug / spermidine efflux transporter - membrane subunit MdtJ	1.11207	Spermidine transport // "drug transmembrane transport" // "spermidine transmembrane transport" // "transport"
Z4921	hdeB	Predicted acid-resistance protein HdeB	1.10587	Response to acidic pH // "cellular response to stress" // "response to pH"
Z3266	yegX	Predicted glycosyl hydrolase YegX, family 25	1.10155	Cell wall macromolecule catabolic process // "peptidoglycan catabolic process" // "carbohydrate metabolic process" // "metabolic process"
Z1408	sfa	Predicted regulator of phosphatidylethanolamine synthesis	1.10005
Z2005	Z2005	Unknown function	1.10003
Z1519	EfeU	Predicted cytochrome; ferrous iron permease EfeU	1.09731
Z0360	yagZ	E. coli common pilus - major subunit; cryptic	1.0969
Z0834	ybfE	LexA-regulated protein	1.0906	Regulation of transcription, DNA-templated // "cellular response to DNA damage stimulus"
Z4357	Z4357	Unknown function	1.07938
Z2909	yebL	Zn2+ ABC transporter - periplasmic binding protein	1.07786	Response to zinc ion // "metal ion transport" // "cell adhesion" // "zinc II ion transport" // "ion transport" // "transport"
Z3841	yfhH	Predicted DNA-binding transcriptional regulator	1.07628	Carbohydrate metabolic process // "regulation of transcription, DNA-templated" // "transcription, DNA-templated"
Z5676	gltP	Glutamate / aspartate : H+ symporter GltP	1.07485	Transmembrane transport // "transport" // "dicarboxylic acid transport"
Z5647	yjbN	TRNA-dihydrouridine synthase A	1.07117	TRNA dihydrouridine synthesis // "tRNA processing" // "oxidation-reduction process"
Z3426	fruK	1-phosphofructokinase	1.06736	Carbohydrate phosphorylation // "carbohydrate metabolic process" // "phosphorylation" // "fructose catabolic process"
Z4530	nusA	Transcription termination/antitermination L factor	1.06683	Regulation of DNA-templated transcription, termination // "regulation of transcription, DNA-templated" // "DNA-templated transcription, termination" // "transcription, DNA-templated" // "DNA repair" // "transcription antitermination"
Z0766	dcuC	Dicarboxylate transporter DcuC	1.06136	Transport // "C4-dicarboxylate transport"
Z2962	yecH	Unknown function	1.05968
Z4351	hybO	Hydrogenase 2, small subunit	1.05893	Oxidation-reduction process // "anaerobic respiration"
Z1559	Z1559	Predicted integrase	1.0553
Z0235	dniR	Membrane-bound lytic murein transglycosylase D	1.04867	Positive regulation of oxidoreductase activity // "biological regulation" // "cell wall organization" // "peptidoglycan metabolic process"
Z3968	stpA	H-NS-like DNA-binding transcriptional repressor with RNA chaperone activity	1.04787	Regulation of transcription, DNA-templated
Z5785	yjeB	Nitrite-sensitive transcriptional repressor NsrR	1.04533	Transcription, DNA-templated // "negative regulation of transcription, DNA-templated" // "regulation of transcription, DNA-templated"
Z4418	rpsU	30S ribosomal subunit protein S21	1.04354	Translation
Z0124	aceE	Pyruvate dehydrogenase subunit E1	1.04253	Metabolic process // "oxidation-reduction process" // "glycolytic process"
Z4941	yhjJ	Predicted zinc-dependent peptidase	1.03967	Protein processing // "proteolysis"
Z2521	yciT	DNA-binding transcriptional regulator	1.0348	Cellular response to DNA damage stimulus // "regulation of transcription, DNA-templated" // "transcription, DNA-templated"
Z1120	Z1120	Predicted P4-family integrase	1.03445
Z3685	yfeK	Unknown function	1.02745
Z2646	ydgR	Tripeptide / dipeptide:H+ symporter DtpA	1.02494	Tripeptide transport // "dipeptide transport" // "antibiotic transport" // "hydrogen ion transmembrane transport" // "tripeptide transmembrane transport" // "dipeptide transmembrane transport" // "peptide transport" // "transport" // "protein transport" // "oligopeptide transport"
Z3916	dinI	DNA damage-inducible protein	1.02446
Z3272	Z3272	Unknown function	1.0235
Z2970	coxT	Unknown function	1.02181
Z3214	wcaI	Predicted colanic biosynthesis glycosyl transferase	1.01766	Slime layer polysaccharide biosynthetic process // "lipopolysaccharide biosynthetic process"
Z1735	pabC	Aminodeoxychorismate lyase	1.01619	Metabolic process // "tetrahydrofolate biosynthetic process" // "folic acid biosynthetic process"
Z0123	pdhR	PdhR DNA-binding transcriptional dual regulator	1.0135	Regulation of transcription, DNA-templated // "transcription, DNA-templated" // "negative regulation of transcription, DNA-templated" // "positive regulation of transcription, DNA-templated"
Z1340	lygF	Unknown function	1.01108
Z1983	hemK	Protein-(glutamine-N5) methyltransferase	1.00913	Regulation of gene expression // "translational termination" // "methylation" // "peptidyl-glutamine methylation" // "protein methylation"
Z1748	ndh	NADH:quinone oxidoreductase II	1.00776	Copper ion homeostasis // "anaerobic respiration" // "oxidation-reduction process" // "aerobic electron transport chain" // "aerobic respiration"
Z4849	Z4849	Unknown function	1.00729
Z4093	ygcG	Predicted repair family protein	1.00423
Z5391	yihE	Serine/threonine protein kinase	1.00095	Phosphorylation // "protein phosphorylation"
Z0900	cydA	Cytochrome bd I terminal oxidase subunit I	1.00084	Oxidative phosphorylation // "aerobic electron transport chain" // "oxidation-reduction process"

## Sheet: 3 Y47F vs WT unique increased
Genes with increased differential expression in cells producing Cra Y47F compared to WT Cra (77)
Feature ID	Name	Refined Annotation	LFC(CraY47F/Cra)	K12 GO terms (biological process)
Z5134	escS	Type III secretion system inner membrane protein (similar to flagellar export component, YscS)	2.35333
Z5102	Z5102	Predicted type III secretion system needle protein co-chaperone; SsaH family type III secretion system protein	2.08971
Z5143	Z5143	Predicted esterase-like activity of phytase family protein	2.02895
Z5121	mpc	Type III secretion system regulator	2.02367
Z6024	Z6024	Unknown function	1.94245
Z5138	cesA	Type III secretion system chaperone for EspA	1.84713
Z5133	escT	Type III secretion system inner membrane protein (similar to flagellar export component,YscT,HrcT,SpaR,EscT,EpaR1)	1.75321
Z5126	escC	Type III secretion system outer membrane ring protein	1.71921
Z0714	ybdE	Copper / silver efflux system - membrane subunit	1.71672	Silver ion transmembrane transport // "copper ion transport" // "cation transport" // "ion transport" // "transport" // "cellular copper ion homeostasis" // "response to silver ion" // "detoxification of copper ion" // "silver ion transport" // "plasma membrane copper ion transport" // "response to copper ion" // "copper ion export"
Z5103	escF	Type III secretion system effector protein	1.6764
Z5115	espH	Type III secretion system effector protein	1.66122
Z5113	map	Type III secretion system effector protein; Methionine aminopeptidase	1.64285
Z5125	sepD	Type III secretion system secretion switching protein	1.60976
Z1181	Z1181	Unknown function	1.60565
Z5142	espG	Type III secretion system effector protein	1.59662
Z1620	Z1620	Unknown function	1.59119
Z5108	sepL	Unknown function	1.55681
Z5109	escD	Type III secretion system inner membrane ring protein (EscD/YscD/HrpQ family )	1.54646
Z5132	escU	Type III secretion system inner membrane protein (YscU,SpaS,EscU,HrcU,SsaU flagellar export components like proteins)	1.54433
Z5124	escJ	Type III secretion system bridge between inner and outermembrane lipoprotein (YscJ,HrcJ,EscJ, PscJ)	1.53777
Z5114	cesF	Type III secretion system chaperone for EspF	1.53416
Z5117	Z5117	Predicted type III secretion system component	1.51779
Z1765	xisN	Putative excisionase for prophage CP-933N	1.51697
Z5128	grlA	Type III secretion system positive regulator of LEE expression	1.48805
Z5118	Z5118	Predicted type III secretion system component	1.48441
Z5137	Z5137	Predicted type III secretion system component	1.48345
Z1531	Z1531	Predicted transcriptional regulator	1.47948
Z2124	Z2124	Predicted terminase; putative prophage Qin DNA packaging NU1-like protein	1.47504
Z4727	nirD	Nitrite reductase, small subunit	1.47406	Oxidation-reduction process // "nitrate assimilation" // "anaerobic respiration"
Z5123	escI	Type III secretion system inner rod protein	1.4615
Z1154	Z1154	Unknown function	1.42809
Z1526	ycdS	Partially N-deacetylated poly-β-1,6-N-acetyl-D-glucosamine outer membrane porin	1.40599	Transmembrane transport // "transport" // "biofilm formation"
Z5136	Z5136	Predicted type III secretion system factor	1.38954
Z5100	espF	Unknown function	1.3727
Z1530	Z1530	Unknown function	1.37104
Z1593	Z1593	Unknown function	1.36396
Z2365	Z2365	Predicted terminase small subunit; prophage Qin DNA packaging protein NU1-like protein	1.3512
Z5122	espZ	Type III secretion system effector protein	1.34446
Z5104	cesD2	Type III secretion system regulator family protein	1.3011
Z5107	espA	Type III secretion system filament protein EspA	1.30109
Z5140	ler	Type III secretion system transcriptional regulator of the LEE	1.29857
Z1263	ycaR	Peroxide and acid resistance protein	1.29135
Z5135	escR	Type III secretion system inner membrane protein (similar to flagellar export component, YscR,SpaR,HrcR,EscR)	1.28707
Z5120	escV	Type III secretion system inner membrane channel protein (LcrD,HrcV,EscV,SsaV)	1.27826
Z4271	metN	ATPase component of energizing module of queuosine-regulated ECF transporter; methionine import ATP-binding protein metN	1.26734
Z6025	Z6025	Predicted type III secretion system effector NleG-like protein	1.24936
Z4729	cysG	Siroheme synthase subunit	1.23905	Response to osmotic stress // "siroheme biosynthetic process" // "methylation" // "oxidation-reduction process" // "cobalamin biosynthetic process" // "metabolic process" // "porphyrin-containing compound biosynthetic process"
Z5129	grlR	Type III secretion system negative regulator of LEE expression	1.23862
Z5127	cesD	Type III secretion system chaperone for EspB and EspD	1.23659
Z3921	nleG	Type III secretion system effector NleG	1.23428
Z1295	ycbW	Cell division factor ZapC, localizes to the cytokinetic ring	1.20698	Regulation of cell division // "cell division" // "cell cycle" // "barrier septum assembly" // "FtsZ-dependent cytokinesis"
Z5111	CesT	Type III secretion system chaperone for Tir	1.18342
Z2156	ydfZ	Unknown function	1.1662
Z5116	sepQ	Type III secretion system component	1.16272
Z1640	Z1640	Predicted shlB-type family protein; putative hemolsyin/hemagglutinin	1.15954
Z_L7032	etpC	Type II secretion system protein encoded by pO157	1.15063
Z2179	yneH	Glutaminase	1.13348	Glutamate biosynthetic process // "glutamine metabolic process" // "negative regulation of growth" // "glutamine catabolic process"
Z0302	phoE	Outer membrane porin E	1.12828	Transmembrane transport // "ion transport" // "transport"
Z1200	Z1200	Predicted shlB-type family protein; putative hemolsyin/hemagglutinin	1.11372
Z5105	espB	Type III secretion system pore protein EspB	1.11246
Z0395	Z0395	Unknown function	1.09189
Z5112	tir	Intimin receptor	1.08985
Z1528	Z1528	Predicted rtn-like protein; EAL domain protein	1.08299
Z3159	yoeA	CP4-44 prophage; predicted disrupted hemin or colicin receptor	1.07523	Transport
Z_L7031	stcE	Metalloprotease	1.07367
Z3937	Z3937	Unknown function	1.06276
Z_L7023	Z_L7023	Unknown function	1.04953
Z1062	bssR	Regulator of biofilm formation	1.03997	Regulation of single-species biofilm formation // "regulation of gene expression"
Z2120	Z2120	Predicted phage lysin, 1,4-β-N-acetylmuramidase or lysozyme	1.03993
Z1881	ylcI	Unknown function	1.03932
Z0715	pheP	Phenylalanine:H+ symporter	1.03445	L-alpha-amino acid transmembrane transport // "L-amino acid transport" // "phenylalanine transport" // "transmembrane transport" // "amino acid transmembrane transport" // "amino acid transport" // "transport"
Z5106	espD	Type III secretion system pore protein EspD	1.03213
Z2366	Z2366	Unknown function	1.02527
Z2964	yecA	Conserved metal-binding protein	1.02106
Z4268	lytS	Substrate-specific component of queuosine-regulated ECF transporter; signal transduction histidine kinase, LytS	1.00941
Z3071	espJ	Unknown function	1.00686
Z0713	ylcD	Copper/silver efflux system - membrane fusion protein	1.00515	Transmembrane transport // "copper ion transport" // "ion transport" // "transport" // "cellular copper ion homeostasis" // "response to silver ion" // "detoxification of copper ion" // "plasma membrane copper ion transport" // "response to copper ion" // "copper ion export"

## Sheet: 4 Y47D_F vs WT common decreased
Genes with decreased differential expression in cells producing Cra Y47D and Cra Y47F compared to WT Cra (24)
Feature ID	Name	Refined Annotation	LFC(CraY47D/Cra)	LFC(CraY47F/Cra)	K12 GO terms (biological process)
Z5700	phnK	Predicted carbon-phosphorus lyase subunit	-4.85713	-1.00034	Organic phosphonate catabolic process // "transport"
Z5701	phnJ	Carbon-phosphorus lyase core complex, PhnJ subunit	-4.31951	-1.79305	Alkylphosphonate transport // "organic phosphonate catabolic process"
Z5705	phnF	Predicted transcriptional regulator	-4.05912	-1.19913	Organic phosphonate transport // "regulation of transcription, DNA-templated" // "transcription, DNA-templated"
Z5702	phnI	Carbon-phosphorus lyase core complex, PhnI subunit	-3.80396	-1.43367	Organic phosphonate metabolic process // "organic phosphonate catabolic process"
Z5707	phnD	Phosphonate ABC transporter - periplasmic binding protein	-3.63941	-1.02176	Transmembrane transport // "organic phosphonate transport" // "transport" // "alkylphosphonate transport"
Z0707	Z0707	Predicted type VI secretion system Vgr family protein	-3.56365	-1.21415
Z_L7074	Z_L7074	Predicted DNA methylase	-3.50168	-1.21875
Z_L7075	Z_L7075	Unknown function	-3.39498	-1.12471
Z5690	Z5690	Predicted ribose ABC transporter permease	-3.29579	-1.31267
Z3743	hyfC	Hydrogenase 4, component C	-2.76971	-1.00539	Cellular response to DNA damage stimulus // "oxidation-reduction process"
Z5699	phnL	Subunit of methylphosphonate degradation complex	-2.67814	-1.1224	Organic phosphonate catabolic process
Z0658	ybbS	AllS transcriptional activator	-2.64514	-1.40745	Regulation of transcription, DNA-templated // "transcription, DNA-templated" // "positive regulation of transcription, DNA-templated"
Z_L7081	Z_L7081	Predicted hydrolase (HD superfamily)	-2.58135	-1.03793
Z_L7076	ychA	Transglutaminase-like/TPR repeat-containing protein	-2.52329	-1.16285
Z5672	nrfD	Formate dependent nitrite reductase - NrfD subunit	-2.36002	-1.12533	Anaerobic electron transport chain
Z3711	eutE	Predicted aldehyde dehydrogenase, ethanolamine utilization protein	-2.3524	-1.07611	Metabolic process // "ethanolamine catabolic process" // "oxidation-reduction process"
Z5708	phnC	Phosphonate ABC transporter - ATP binding subunit	-2.23405	-1.09238	Organophosphate ester transport // "metabolic process" // "organic phosphonate transport" // "transport" // "alkylphosphonate transport"
Z0845	kdpA	K+ transporting ATPase - K+ channel forming subunit	-2.23401	-1.0403	Potassium ion transmembrane transport // "ion transport" // "transport" // "potassium ion transport"
Z5958	yjjN	L-galactonate oxidoreductase	-2.1773	-1.28923	Oxidation-reduction process // "L-galactonate catabolic process"
Z5703	phnH	Carbon-phosphorus lyase core complex, PhnH subunit	-2.03048	-1.40502	Organic phosphonate metabolic process // "organic phosphonate catabolic process"
Z5667	yjcH	Putative membrane protein, clustering with ActP	-1.9003	-1.16279
Z0672	ylbC	Ureidoglycolate dehydrogenase	-1.86876	-1.00643	Metabolic process // "allantoin catabolic process" // "oxidation-reduction process" // "purine nucleobase metabolic process" // "allantoin assimilation pathway"
Z2261	Z2261	Unknown function	-1.82611	-1.18961
Z0978	Z0978	Predicted endopeptidase; Phage tail assembly protein	-1.59462	-1.35986

## Sheet: 5 Y47D vs WT unique decreased
Genes with decreased differential expression in cells producing Cra Y47D compared to WT Cra (394)
Feature ID	Name	Refined Annotation	LFC(CraY47D/Cra)	K12 GO terms (biological process)
Z0706	Z0706	Unknown function	-4.70818
Z3718	eutS	Ethanolamine utilization microcompartment	-4.55653
Z5107	espA	Type III secretion system filament protein EspA	-4.05114
Z6024	Z6024	Unknown function	-3.96467
Z5106	espD	Type III secretion system pore protein EspD	-3.9008
Z5154	Z5154	Predicted permease; adenine deaminase	-3.5833
Z4042	Z4042	Unknown function	-3.40502
Z_L7007	repA	Replication initiation protein (plasmid)	-3.39716
Z5110	eae	Type III secretion system intimin	-3.35385
Z0406	Z0406	Unknown function	-3.22853
Z5105	espB	Type III secretion system pore protein EspB	-3.17359
Z3710	eutJ	Predicted chaperonin, ethanolamine utilization protein	-3.15495	Ethanolamine catabolic process
Z5504	frwC_1	Predicted PTS permease - FrwC subunit	-3.10555	Carbohydrate transmembrane transport // "proton transport" // "carbohydrate transport" // "transport" // "phosphoenolpyruvate-dependent sugar phosphotransferase system"
Z5108	sepL	Unknown function	-3.09685
Z0089	fruL	FruR leader peptide	-2.975
Z5125	sepD	Type III secretion system secretion switching protein	-2.94868
Z5104	CesD2	Type III secretion system regulator family protein	-2.94015
Z2354	Z2354	Predicted partial tail component of prophage CP-933R	-2.88146
Z5111	cesT	Type III secretion system chaperone for Tir	-2.87325
Z4479	yhaU	Galactarate / glucarate / glycerate transporter GarP	-2.85726	Anion transport // "transmembrane transport" // "transport"
Z0662	gip	Hydroxypyruvate isomerase	-2.80804	Glyoxylate metabolic process
Z0665	Z0665	Predicted allantoin permease	-2.78988
Z5698	phnM	RPnTP hydrolase	-2.7673	Organic phosphonate catabolic process
Z0951	Z0951	Predicted exonuclease	-2.76612
Z5706	phnE	Phosphonate ABC transporter - membrane subunit	-2.72985	Alkylphosphonate transport
Z0408	yahE	Unknown function	-2.69345
Z0669	ybbZ	Glycerate kinase II	-2.59356	Organic acid phosphorylation // "phosphorylation" // "glycolate catabolic process" // "glyoxylate catabolic process"
Z0445	mhpA	3-(3-hydroxyphenyl)propionate 2-hydroxylase	-2.57528	Secondary metabolite biosynthetic process // "aromatic compound catabolic process" // "3-(3-hydroxy)phenylpropionate catabolic process" // "3-phenylpropionate catabolic process" // "phenylpropanoid catabolic process" // "oxidation-reduction process"
Z2276	ydcV	Putative transport protein, ABC family - membrane component	-2.51757	Transport
Z5103	escF	Type III secretion system needle complex protein	-2.51436
Z5673	nrfE	Formate-dependent nitrite reductase; possible assembly function	-2.44564	Cytochrome complex assembly // "heme transport" // "cytochrome c-heme linkage via heme-L-cysteine"
Z0759	citF	Citrate lyase, citrate-ACP transferase alpha subunit	-2.43599	Acetyl-CoA metabolic process
Z_L7009	repA4	Replication initiation protein (plasmid)	-2.39449
Z2318	ynbB	Predicted CDP-diglyceride synthase	-2.35564	CDP-diacylglycerol biosynthetic process // "phosphatidylglycerol biosynthetic process" // "peptidoglycan-based cell wall biogenesis"
Z5102	Z5102	Predicted type III secretion system needle protein co-chaperone; SsaH family type III secretion system protein (EscG/YscG/SsaH family)	-2.34678
Z5122	espZ	Type III secretion system effector protein	-2.31827
Z0661	gcl	Glyoxylate carboligase	-2.29529	Glyoxylate catabolic process // "glycolate catabolic process"
Z4434	ygjL	2,4-dienoyl-CoA reductase	-2.28904	Fatty acid β-oxidation, unsaturated, even number, reductase/isomerase pathway // "oxidation-reduction process"
Z0634	Z0634	Predicted type I secretion system ATPase family protein; ABC transporter ATP-binding protein	-2.28303
Z4030	hycD	Hydrogenase 3, membrane subunit	-2.27934	Oxidation-reduction process
Z0046	caiT	L-carnitine : γ-butyroβine antiporter	-2.26087	(R)-carnitine transport // "carnitine transmembrane transport" // "(R)-carnitine transmembrane transport" // "transmembrane transport" // "transport" // "4-(trimethylammonio)butanoate transport" // "carnitine metabolic process" // "carnitine transport"
Z5683	yjcS	Alkyl sulfatase	-2.25038	Metabolic process
Z5123	escI	Type III secretion system inner rod protein	-2.23596
Z5143	Z5143	Predicted esterase-like activity of phytase family protein	-2.23107
Z5917	fimG	Fimbrial morphology	-2.22289	Pilus organization // "cell adhesion"
Z0446	mhpB	3-(2,3-dihydroxyphenyl)propionate dioxygenase monomer	-2.22213	Aromatic compound catabolic process // "cellular aromatic compound metabolic process" // "3-phenylpropionate catabolic process" // "phenylpropanoid catabolic process" // "3-(3-hydroxy)phenylpropionate catabolic process" // "oxidation-reduction process"
Z5124	escJ	Type III secretion system bridge protein between inner and outermembrane lipoprotein (YscJ,HrcJ,EscJ, PscJ)	-2.20637
Z0429	prpD	2-methylcitrate dehydratase	-2.20112	Tricarboxylic acid cycle // "propionate catabolic process, 2-methylcitrate cycle" // "propionate metabolic process, methylcitrate cycle"
Z4415	ttdB	L-tartrate dehydratase, β subunit	-2.17078	Metabolic process // "response to heat"
Z4047	Z4047	Predicted phenolic acid decarboxylase subunit B	-2.15988
Z4486	agaW	N-acetyl-D-galactosamine PTS permease (cryptic) - AgaW subunit (pseudogene)	-2.15761	Phosphoenolpyruvate-dependent sugar phosphotransferase system // "carbohydrate transport" // "transport"
Z0428	prpC	2-methylcitrate synthase	-2.15564	Tricarboxylic acid cycle // "propionate metabolic process, methylcitrate cycle"
Z3716	eutQ	Ethanolamine utilization protein	-2.15449	Ethanolamine catabolic process
Z5634	lamB	Phage lambda receptor protein; maltose high-affinity receptor	-2.15256	Viral entry into host cell // "transmembrane transport" // "viral process" // "carbohydrate transport" // "transport" // "maltose transport" // "cellular response to DNA damage stimulus" // "maltodextrin transport" // "ion transport"
Z2134	Z2134	Predicted head-tail preconnector protein of prophage CP-933O	-2.1494
Z0390	Z0390	Unknown function	-2.11013
Z1898	ynaA	Rac prophage; predicted tail protein	-2.10639
Z4007	srlE_1	Unknown function	-2.10236
Z5109	escD	Type III secretion system inner membrane ring protein (EscD/YscD/HrpQ family)	-2.09098
Z_L7083	Z_L7083	Unknown function	-2.08491
Z5113	map	Type III secretion system effector protein; Methionine aminopeptidase	-2.083
Z4469	tdcB	Catabolic threonine dehydratase	-2.05428	Metabolic process // "cellular amino acid metabolic process" // "L-threonine catabolic process to propionate" // "threonine catabolic process" // "L-serine catabolic process"
Z4277	cmtA	Predicted PTS permease - CmtA subunit	-2.04745	Carbohydrate transmembrane transport // "mannitol transport" // "phosphorylation" // "carbohydrate transport" // "transport" // "phosphoenolpyruvate-dependent sugar phosphotransferase system"
Z0979	Z0979	Predicted tail assembly protein	-2.04083
Z4819	ugpE	Glycerol-3-phosphate ABC transporter - membrane subunit	-2.01481	Glycerophosphodiester transport // "transport" // "glycerol-3-phosphate transport"
Z2475	ycjM	Predicted glucosyltransferase	-2.01199	Sucrose metabolic process // "carbohydrate metabolic process"
Z4255	ygfD	GTPase that interacts with methylmalonyl-CoA mutase	-2.00559	Signal transduction // "signal transduction by protein phosphorylation" // "metabolic process" // "phosphorelay signal transduction system"
Z0690	sfmH	Predicted fimbrial-like adhesin protein	-1.98818	Cell adhesion
Z_L7080	Z_L7080	Unknown function	-1.98378
Z5114	cesF	Type III secretion system chaperone for EspF	-1.98056
Z0615	Z0615	Predicted type I secretion C-terminal target domain-containing protein; adhesin	-1.98038
Z0267	Z0267	Predicted type VI secretion protein	-1.97066
Z1047	ybiY	Predicted pyruvate formate lyase activating enzyme	-1.93808	Glucose metabolic process // "oxidation-reduction process"
Z1976	ychH	Unknown function	-1.9322	Single-species biofilm formation on inanimate substrate // "cellular response to hydrogen peroxide" // "cellular response to cadmium ion"
Z4731	yhfM	Fructoselysine / psicoselysine transporter	-1.92687	L-alpha-amino acid transmembrane transport // "L-amino acid transport" // "amino acid transmembrane transport" // "fructoselysine metabolic process" // "amino acid transport" // "transport"
Z0878	sdhB	Succinate:quinone oxidoreductase, iron-sulfur cluster binding protein	-1.92074	Oxidation-reduction process // "tricarboxylic acid cycle" // "aerobic respiration"
Z5120	escV	Type III secretion system inner membrane channel protein (LcrD,HrcV,EscV,SsaV)	-1.90654
Z3709	eutG	Predicted alcohol dehydrogenase in ethanolamine utilization	-1.89892	Ethanolamine catabolic process // "oxidation-reduction process"
Z0676	arcC	Predicted carbamate kinase	-1.89494	Arginine deiminase pathway // "carbamoyl phosphate catabolic process" // "allantoin assimilation pathway" // "phosphorylation" // "arginine metabolic process"
Z4029	hycE	Hydrogenase 3, large subunit	-1.89122	Oxidation-reduction process
Z4427	ygjH	Putative tRNA synthetase	-1.88923
Z0673	fdrA	Predicted acyl-CoA synthetase with NAD(P)-binding Rossmann-fold domain	-1.88086	Nucleoside triphosphate biosynthetic process // "succinate metabolic process" // "succinyl-CoA metabolic process" // "tricarboxylic acid cycle" // "metabolic process" // "bacterial-type flagellum-dependent cell motility"
Z4820	ugpA	Glycerol-3-phosphate ABC transporter - membrane subunit	-1.87587	Glycerophosphodiester transport // "transport" // "glycerol-3-phosphate transport"
Z3823	yphF	Putative transport protein, ABC superfamily - periplasmic binding protein	-1.87553	Transport
Z5112	tir	Intimin receptor	-1.85877
Z2361	Z2361	Predicted periplasmic serine proteases (ClpP class); capsid assembly protein; scaffolding protein; Head-tail preconnector protein GP5; peptidase S49 family protein	-1.85154
Z3030	fliH	Flagellar biosynthesis protein FliH	-1.83272	Bacterial-type flagellum-dependent cell motility // "bacterial-type flagellum organization" // "metabolic process" // "transport" // "protein transport"
Z5442	frvB	Predicted PTS permease - FrvB subunit	-1.82727	Carbohydrate transmembrane transport // "proton transport" // "fructose transport" // "phosphorylation" // "carbohydrate transport" // "transport" // "phosphoenolpyruvate-dependent sugar phosphotransferase system"
Z4018	norV	Flavorubredoxin	-1.82105	Nitric oxide catabolic process // "response to nitric oxide" // "protein homotetramerization" // "oxidation-reduction process"
Z4888	Z4888	Predicted phosphohydrolase	-1.82008
Z4031	hycC	Hydrogenase 3, membrane subunit	-1.81901	ATP synthesis coupled electron transport // "oxidation-reduction process"
Z5100	espF	Unknown function	-1.81694
Z3714	eutI	Phosphate acetyltransferase monomer	-1.80295	Response to heat // "metabolic process" // "ethanolamine catabolic process"
Z3715	eutT	Predicted cobalamine adenosyltransferase in ethanolamine utilization	-1.80091	Cobalamin biosynthetic process // "ethanolamine metabolic process" // "ethanolamine catabolic process"
Z0444	mhpR	MhpR transcriptional activator	-1.79954	Negative regulation of transcription, DNA-templated // "regulation of transcription, DNA-templated" // "aromatic compound catabolic process" // "transcription, DNA-templated"
Z1891	Z1891	Predicted minor tail protein Z (GpZ)	-1.79928
Z4582	nanT	N-acetylneuraminate:H+ symporter	-1.7804	Proton transport // "sialic acid transport" // "carbohydrate transmembrane transport" // "transmembrane transport" // "carbohydrate transport" // "transport"
Z5153	yieG	Predicted permease family protein	-1.77538
Z1914	Z1914	Predicted phage minor tail protein L	-1.75819
Z2352	Z2352	Predicted phage minor tail protein L	-1.74508
Z5633	malK	Maltose ABC transporter - ATP binding subunit	-1.74388	Transmembrane transport // "metabolic process" // "carbohydrate transport" // "transport" // "maltose transport" // "maltodextrin transport"
Z1390	hyaB	Hydrogenase 1, large subunit	-1.74305	Hydrogen metabolic process // "anaerobic electron transport chain" // "fermentation" // "oxidation-reduction process" // "anaerobic respiration"
Z0072	araB	Ribulokinase	-1.74275	Carbohydrate phosphorylation // "carbohydrate catabolic process" // "carbohydrate metabolic process" // "phosphorylation" // "L-arabinose catabolic process" // "arabinose catabolic process" // "L-arabinose catabolic process to xylulose 5-phosphate"
Z3294	yehP	Unknown function	-1.74095	Movement of cell or subcellular component
Z2470	ycjQ	Predicted oxidoreductase, Zn-dependent and NAD(P)-binding	-1.73319	Oxidation-reduction process
Z_L7003	yeaA	Predicted endonuclease	-1.7233
Z1924	ymdF	Unknown function	-1.72197
Z4086	yqcE	Putative transport protein, major facilitator superfamily	-1.72142	Transmembrane transport
Z1292	ycbV	Predicted fimbrial-like adhesin protein	-1.72045	Cell adhesion // "cell adhesion involved in single-species biofilm formation"
Z5691	rbsA	Ribose ABC transport system, ATP-binding protein	-1.7203
Z_L7078	Z_L7078	Unknown function	-1.71951
Z4878	Z4878	Predicted carbohydrate kinase in cluster with fructose-bisphosphate aldolase, FGGY family; xylulose kinase	-1.7079
Z5136	Z5136	Predicted type III secretion system factor, LEE-encoded	-1.70714
Z3480	Z3480	Unknown function	-1.70052
Z3809	hcaA1	3-phenylpropionate dioxygenase,alpha subunit	-1.69693	Cellular aromatic compound metabolic process // "3-phenylpropionate catabolic process" // "oxidation-reduction process" // "aromatic compound catabolic process"
Z5447	rhaA	L-rhamnose isomerase	-1.69302	Rhamnose metabolic process // "rhamnose catabolic process" // "L-lyxose metabolic process"
Z4414	ttdA	L-tartrate dehydratase, alpha subunit	-1.68629	Tartrate metabolic process // "metabolic process" // "biofilm formation"
Z3028	fliF	Flagellar M-ring protein FliF; basal-body MS(membrane and supramembrane)-ring and collar protein	-1.68475	Bacterial-type flagellum-dependent cell motility // "metabolic process"
Z5704	phnG	Carbon-phosphorus lyase core complex, PhnG subunit	-1.67646	Organic phosphonate metabolic process // "organic phosphonate catabolic process" // "organic phosphonate transport"
Z3649	ypdE	Broad-specificity exoaminopeptidase	-1.66975	Proteolysis
Z3708	eutH	Unknown function	-1.66898	Ethanolamine transport // "ethanolamine catabolic process" // "transport"
Z4431	ygjI	Putative transport protein, glutamate:GABA antiporter family	-1.6687	L-alpha-amino acid transmembrane transport // "L-amino acid transport" // "amino acid transmembrane transport" // "transport"
Z2619	uidC	Unknown function	-1.66747
Z_L7077	yubL	Unknown function	-1.66295
Z5429	Z5429	Unknown function	-1.65393
Z0427	prpB	2-methylisocitrate lyase	-1.64699	Glyoxylate cycle // "metabolic process" // "propionate catabolic process, 2-methylcitrate cycle"
Z_L7084	ssb	ssDNA-binding protein	-1.64631
Z5367	fadB	Dodecenoyl-CoA delta-isomerase, enoyl-CoA hydratase, 3-hydroxybutyryl-CoA epimerase, 3-hydroxyacyl-CoA dehydrogenase	-1.6383	Fatty acid catabolic process // "fatty acid β-oxidation" // "oxidation-reduction process" // "lipid catabolic process" // "metabolic process" // "fatty acid metabolic process" // "lipid metabolic process"
Z2488	aldH	Gamma-glutamyl-gamma-aminobutyraldehyde dehydrogenase	-1.63683	Metabolic process // "oxidation-reduction process" // "putrescine catabolic process"
Z2471	ycjP	Putative transport protein, ABC superfamily - membrane component	-1.63408	Transmembrane transport // "glycerol-3-phosphate transport" // "glycerophosphodiester transport" // "transport"
Z5121	mpc	Type III secretion system regulator	-1.63126
Z1895	Z1895	Predicted phage minor tail protein G	-1.62872
Z3599	yfcS	Predicted periplasmic pilus chaperone	-1.61864	Chaperone-mediated protein folding // "cell wall organization" // "pilus organization" // "protein folding"
Z5630	malG	Maltose ABC transporter - membrane subunit	-1.6167	Carbohydrate transport // "transport" // "maltose transport" // "maltodextrin transport"
Z_L7053	Z_L7053	Predicted Ser/Thr kinase	-1.61048
Z0940	ybhH	Isomerase YbhH; methylitaconate delta2-delta3-isomerase	-1.60713	Metabolic process
Z2390	Z2390	Predicted phage protein	-1.60441
Z1483	Z1483	Predicted phage tail fiber protein	-1.60059
Z4432	ygjJ	Unknown function	-1.59831
Z2487	ordL	Gamma-glutamylputrescine oxidase	-1.59703	Putrescine catabolic process // "oxidation-reduction process"
Z0426	prpR	PrpR DNA-binding transcriptional dual regulator	-1.58522	Regulation of transcription, DNA-templated // "transcription, DNA-templated" // "propionate catabolic process, 2-methylcitrate cycle" // "negative regulation of transcription, DNA-templated" // "positive regulation of transcription, DNA-templated" // "phosphorelay signal transduction system"
Z0693	fimZ	Transcriptional regulator	-1.58249	Response to drug // "regulation of transcription, DNA-templated" // "phosphorelay signal transduction system" // "transcription, DNA-templated"
Z3819	yphD	Putative transport protein, ABC superfamily - membrane component	-1.5707	Monosaccharide transport // "transport"
Z5003	yiaT	Unknown function	-1.56446
Z5126	escC	Type III secretion system outer membrane ring protein	-1.55592
Z0877	sdhA	Succinate:quinone oxidoreductase, FAD binding protein	-1.55079	Oxidation-reduction process // "electron transport chain" // "tricarboxylic acid cycle" // "aerobic respiration"
Z0051	yaaU	Putative transport protein YaaU, major facilitator superfamily (MFS)	-1.54953	Proton transport // "response to oxidative stress" // "transmembrane transport" // "transport"
Z5503	yijI	Unknown function	-1.54494
Z0430	prpE	Propionyl-CoA synthetase	-1.54348	Propionate catabolic process, 2-methylcitrate cycle // "metabolic process"
Z4033	hycA	Regulator of the transcriptional regulator FhlA	-1.54041	Regulation of transcription, DNA-templated // "transcription, DNA-templated"
Z1511	rutA	Pyrimidine oxygenase	-1.5401	Thymine catabolic process // "uracil catabolic process" // "oxidation-reduction process" // "pyrimidine nucleobase catabolic process" // "nitrogen utilization"
Z5957	yjjM	Predicted DNA-binding transcriptional regulator	-1.53617	Transcription, DNA-templated // "galactonate catabolic process" // "regulation of transcription, DNA-templated"
Z3259	gatY	D-tagatose 1,6-bisphosphate aldolase 2 catalytic subunit	-1.53527	Galactitol catabolic process // "carbohydrate metabolic process" // "D-tagatose 6-phosphate catabolic process" // "galactitol metabolic process"
Z5115	espH	Type III secretion system effector protein	-1.53123
Z5666	yjcG	Acetate permease ActP (cation/acetate symporter)	-1.52844	Tellurite transport // "glycolate transmembrane transport" // "transmembrane transport" // "ion transport" // "transport" // "plasma membrane acetate transport" // "sodium ion transport"
Z4497	agaI_2	Predicted galactosamine-6-phosphate isomerase	-1.525	N-acetylglucosamine metabolic process // "carbohydrate metabolic process"
Z5929	yjiH	Predicted transporter gate domain protein; nucleoside recognition	-1.52428
Z2355	Z2355	Predicted phage tail length tape-measure protein 1	-1.52426
Z0448	mhpD	2-hydroxypentadienoate hydratase	-1.52216	Metabolic process // "3-phenylpropionate catabolic process" // "aromatic compound catabolic process"
Z0691	sfmF	Predicted fimbrial-like adhesin protein	-1.51993	Cell adhesion
Z0378	ykgB	Conserved inner membrane protein, hypochlorite stress response	-1.51514	Response to hypochlorite
Z5022	yibI	Unknown function	-1.5151
Z0651	Z0651	Unknown function	-1.50941
Z4631	yhdY	Putative transport protein, ABC superfamily - membrane component	-1.4944	Amino acid transport // "transport"
Z4085	ygcW	Predicted deoxygluconate dehydrogenase	-1.49373	Metabolic process // "cellular response to DNA damage stimulus" // "oxidation-reduction process"
Z5695	phnP	5-phospho-alpha-D-ribosyl 1,2-cyclic phosphate phosphodiesterase	-1.49056	Organic phosphonate catabolic process
Z5615	Z5615	Predicted PTS mannose/fructose/sorbose transporter subunit IIC	-1.48386
Z5001	Z5001	Predicted sugar (Glycoside-Pentoside-Hexuronide) transporter domain protein; permease	-1.48327
Z5914	fimC	Periplasmic chaperone, required for type 1 fimbriae	-1.48153	Cell wall organization // "pilus organization" // "chaperone-mediated protein folding"
Z3811	hcaC	3-phenylpropionate dioxygenase, predicted ferredoxin subunit	-1.47426	Oxidation-reduction process // "3-phenylpropionate catabolic process" // "aromatic compound catabolic process"
Z5614	Z5614	Predicted putative sorbose PTS component	-1.46804
Z5735	cadB	Lysine:cadaverine antiporter	-1.46709	L-lysine transmembrane transport // "proton transport" // "cadaverine transport" // "amino acid transport" // "transport" // "amino acid transmembrane transport"
Z5119	escN	Type III secretion system cytoplasmic ATP synthase	-1.46502
Z2469	ycjR	Sugar phosphate isomerases/epimerases family protein YcjR	-1.45844
Z5668	acs	Acetyl-CoA synthetase (AMP-forming)	-1.45657	Protein deacetylation // "post-translational protein acetylation" // "peptidyl-lysine acetylation" // "metabolic process" // "chemotaxis" // "acetyl-CoA biosynthetic process from acetate" // "acetate catabolic process"
Z3813	hcaB	2,3-dihydroxy-2,3-dihydrophenylpropionate dehydrogenase	-1.44788	Metabolic process // "oxidation-reduction process" // "aromatic compound catabolic process" // "3-phenylpropionate catabolic process"
Z3505	yfaW	L-rhamnonate dehydratase	-1.44643	Cellular amino acid catabolic process // "metabolic process"
Z6040	Z6040	Predicted head-tail adaptor of cryptic prophage CP-933P	-1.44147
Z0964	Z0964	Predicted DNA packing protein	-1.43854
Z_L7087	Z_L7087	Unknown function	-1.43819
Z2934	flhB	Flagellar biosynthesis protein FlhB	-1.43657	Bacterial-type flagellum organization // "bacterial-type flagellum assembly" // "protein secretion" // "transport" // "protein transport"
Z4218	ssnA	Predicted chlorohydrolase/aminohydrolase	-1.43645	Metabolic process
Z4226	ygfU	Urate:H+ symporter	-1.43627	Organic acid transmembrane transport // "ion transport" // "transport" // "proton transport" // "transmembrane transport" // "urate transport" // "xanthine transport"
Z4939	yhjH	C-di-GMP phosphodiesterase	-1.42718	Regulation of bacterial-type flagellum-dependent cell motility // "metabolic process"
Z0609	Z0609	Unknown function	-1.42668
Z3384	yohC	Unknown function	-1.42621	Cellular response to DNA damage stimulus
Z5448	rhaB	Rhamnulokinase	-1.41997	Carbohydrate phosphorylation // "rhamnose metabolic process" // "carbohydrate metabolic process" // "phosphorylation" // "rhamnose catabolic process"
Z6034	Z6034	Predicted phage tail tape measure protein	-1.41974
Z5128	grlA	Type III secretion system positive regulator of LEE expression	-1.41808
Z1920	tfaQ	Qin prophage; predicted tail fibre assembly protein	-1.41583
Z2292	ydcH	Unknown function	-1.41582
Z4429	ebgA	Evolved β-D-galactosidase, alpha subunit; cryptic gene	-1.41061	Carbohydrate metabolic process // "metabolic process"
Z4470	tdcA	DNA-binding transcriptional activator	-1.40601	Regulation of transcription, DNA-templated // "transcription, DNA-templated" // "L-threonine catabolic process to propionate" // "positive regulation of transcription, DNA-templated"
Z5502	ptsA	Fused predicted PTS enzyme : HPr component / enzyme I component / enzyme IIA component	-1.40595	Phosphorylation // "phosphoenolpyruvate-dependent sugar phosphotransferase system" // "carbohydrate transport" // "transport"
Z6030	Z6030	Predicted phage tail family protein	-1.39942
Z0350	yagR	Aldehyde dehydrogenase: molybdenum cofactor-binding subunit	-1.39414	Xanthine catabolic process // "cellular response to DNA damage stimulus" // "purine ribonucleoside salvage" // "purine nucleobase metabolic process" // "oxidation-reduction process"
Z3744	hyfD	Hydrogenase 4, component D	-1.39222	Oxidation-reduction process
Z3315	Z3315	Predicted phage minor tail protein L	-1.39136
Z3817	yphC_2	Predicted oxidoreductase, Zn-dependent and NAD(P)-binding	-1.38975	Oxidation-reduction process
Z0464	tauA	Taurine ABC transporter - periplasmic binding protein	-1.38818	Cellular response to sulfate starvation // "taurine transport" // "transport"
Z0412	yahI	Predicted carbamate kinase-like protein	-1.38813	Arginine deiminase pathway // "arginine metabolic process" // "phosphorylation"
Z3405	mglB	Galactose ABC transporter - periplasmic binding protein	-1.38397	Carbohydrate transport // "chemotaxis" // "transport"
Z5021	yibH	Unknown function	-1.38087	Transmembrane transport // "cellular response to DNA damage stimulus"
Z3403	mglC	Galactose ABC transporter - membrane subunit	-1.37949	Monosaccharide transport // "cellular response to DNA damage stimulus" // "carbohydrate transport" // "transport"
Z4875	Z4875	Predicted PTS sugar transporter subunit; phosphotransferase system enzyme IIA; phosphoenolpyruvate-dependent sugar phosphotransferase system, EIIA 2	-1.37883
Z5416	yihR	Predicted aldose-1-epimerase	-1.37819	Carbohydrate metabolic process // "biofilm formation"
Z_L7031	stcE	Metalloprotease	-1.37509
Z0409	yahF	Predicted acyl-CoA synthetase with NAD(P)-binding domain and succinyl-CoA synthetase domain	-1.37327	Nucleoside triphosphate biosynthetic process // "succinate metabolic process" // "succinyl-CoA metabolic process" // "tricarboxylic acid cycle" // "metabolic process"
Z3293	yehO	Unknown function	-1.36977
Z4877	Z4877	Predicted carbohydrate PTS system, IIC component; galactitol transporter subunit IIC; phosphotransferase system permease component IIC ; PEP-dependent sugar transporting PTS family	-1.3654
Z3419	yeiK	Pyrimidine-specific ribonucleoside hydrolase RihB	-1.36075	Purine nucleoside catabolic process // "metabolic process" // "pyrimidine nucleobase metabolic process" // "pyrimidine ribonucleoside catabolic process"
Z0351	yagS	Aldehyde dehydrogenase, FAD-binding subunit	-1.359	Purine ribonucleoside salvage // "purine nucleobase metabolic process" // "oxidation-reduction process"
Z2369	Z2369	Predicted endopeptidase (Lysis protein) from bacteriophage origin	-1.35772
Z0689	sfmD	Predicted outer membrane export usher protein	-1.35313	Transmembrane transport // "pilus assembly" // "pilus organization" // "transport"
Z5496	metF	5,10-methylenetetrahydrofolate reductase	-1.34917	One-carbon metabolic process // "protein homotetramerization" // "tetrahydrofolate biosynthetic process" // "methionine metabolic process" // "tetrahydrofolate interconversion" // "oxidation-reduction process" // "methionine biosynthetic process" // "cellular amino acid biosynthetic process"
Z3482	yfaT	Unknown function	-1.34735
Z1383	Z1383	Predicted phage tail fiber protein	-1.34457
Z1543	Z1543	Predicted channel-forming transporter/cytolysins activator of TpsB family; hemolysin	-1.34062
Z1210	yfjP	CP4-57 prophage; predicted GTP-binding protein	-1.33663
Z4105	gudP	Galactarate / glucarate / glycerate transporter GudP	-1.33392	Anion transport // "transmembrane transport" // "transport"
Z0253	vasI	Predicted type VI secretion associated protein	-1.33367
Z1962	modD	Putative molybdenum transport protein	-1.33137
Z1873	rusA	Endodeoxyribonuclease RUS (Holliday junction resolvase)	-1.33051	Nucleic acid phosphodiester bond hydrolysis // "cellular response to DNA damage stimulus" // "DNA recombination" // "DNA repair"
Z6038	Z6038	Unknown function	-1.33032
Z2224	ddpB	Peptide ABC transporter permease; putative D,D-dipeptide transport system permease protein DdpB	-1.32849	Transmembrane transport // "dipeptide transport" // "peptide transport" // "protein transport" // "transport"
Z0844	kdpB	K+ transporting ATPase - ATP binding subunit	-1.32792	Potassium ion transmembrane transport // "metabolic process" // "ion transport" // "transport" // "potassium ion transport"
Z5116	sepQ	Type III secretion system component	-1.3227
Z4804	gntU	Gluconate transporter GntU	-1.32252	Cation transmembrane transport // "carbohydrate transport" // "transport" // "gluconate transmembrane transport" // "D-gluconate metabolic process" // "gluconate transport"
Z1913	Z1913	Predicted phage tail tape measure protein	-1.32001
Z5127	cesD	Type III secretion system regulator family protein	-1.31842
Z0461	uhpC	Hexose phosphate uptake regulatory protein	-1.31788
Z4803	Z4803	Predicted ATP-dependent DNA helicase; DEAD/DEAH box helicase; RecQ family	-1.31442
Z2277	ydcU	Putative transport protein, ABC superfamily - membrane component	-1.30899	Transport
Z4848	yhhT	Unknown function	-1.3084
Z3630	emrK	EmrKY-TolC multidrug efflux transport system - membrane fusion protein	-1.30797	Transmembrane transport // "drug transmembrane transport" // "response to antibiotic" // "cellular response to DNA damage stimulus" // "transport"
Z0440	lacZ	β-galactosidase	-1.30626	Metabolic process // "carbohydrate metabolic process" // "lactose catabolic process"
Z5366	fadA	3-ketoacyl-CoA thiolase	-1.30607	Metabolic process // "fatty acid β-oxidation" // "lipid catabolic process" // "fatty acid metabolic process" // "lipid metabolic process"
Z0268	Z0268	Predicted type IV secretion system protein	-1.30325
Z4118	fucP	Fucose:H+ symporter	-1.2978	Carbohydrate transport // "transport" // "transmembrane transport" // "fucose metabolic process" // "carbohydrate metabolic process" // "fructose transport" // "fucose transport" // "galactose transport" // "arabinose transport"
Z2055	Z2055	Unknown function	-1.29779
Z3954	Z3954	Predicted alpha-amylase	-1.29517
Z0674	ylbE	Unknown function	-1.29503
Z5017	yibJ	Type IV secretion protein Rhs	-1.29451	Self proteolysis
Z5421	yihV	6-deoxy-6-sulfofructose kinase	-1.29185	6-sulfoquinovose(1-) catabolic process to glycerone phosphate and 3-sulfolactaldehyde // "6-sulfoquinovose(1-) catabolic process" // "carbohydrate phosphorylation" // "D-ribose metabolic process" // "phosphorylation"
Z2778	astD	Aldehyde dehydrogenase	-1.2892	Arginine catabolic process to glutamate // "metabolic process" // "arginine catabolic process" // "arginine catabolic process to succinate" // "oxidation-reduction process" // "arginine metabolic process"
Z5850	treB	Trehalose PTS permease - TreB subunit	-1.28768	Regulation of carbohydrate utilization // "carbohydrate transmembrane transport" // "trehalose transport" // "phosphorylation" // "carbohydrate transport" // "transport" // "phosphoenolpyruvate-dependent sugar phosphotransferase system"
Z5030	lldP	(R)-lactate / (S)-lactate / glycolate:H+ symporter LldP	-1.28661	Lactate transport // "proton transport" // "transport" // "cellular response to DNA damage stimulus" // "lactate transmembrane transport"
Z3314	Z3314	Predicted phage tail assembly protein	-1.28605
Z0668	ybbY	Putative transport protein, nucleobase:cation symporter-2 (NCS2) family	-1.28523	Transmembrane transport // "transport"
Z0278	yafH	Acyl-CoA dehydrogenase	-1.28466	Lipid homeostasis // "fatty acid β-oxidation using acyl-CoA dehydrogenase" // "metabolic process" // "fatty acid β-oxidation" // "oxidation-reduction process" // "fatty acid metabolic process" // "lipid metabolic process"
Z5414	yihQ	Sulfoquinovosidase	-1.28116	6-sulfoquinovose(1-) catabolic process to glycerone phosphate and 3-sulfolactaldehyde // "maltose metabolic process" // "carbohydrate metabolic process" // "metabolic process"
Z5682	yjcR	SdsRQP multidrug efflux transport system - predicted membrane fusion protein	-1.28029	Sulfathiazole transmembrane transport // "transport" // "sulfathiazole transport" // "response to antibiotic" // "drug transmembrane transport"
Z_L7079	Z_L7079	Unknown function	-1.28018
Z5156	uhpT	Hexose-6-phosphate:phosphate antiporter	-1.27426	Phosphate ion transmembrane transport // "transport" // "carbohydrate transport" // "hexose phosphate transport" // "glucose-6-phosphate transport"
Z_L7086	Z_L7086	Predicted chromosome partitioning	-1.27364
Z3318	Z3318	Predicted tail component of prophage CP-933V	-1.26612
Z_L7060	Z_L7060	Unknown function	-1.26448
Z5803	sgaB	L-ascorbate PTS permease - UlaB subunit	-1.26077	Carbohydrate transmembrane transport // "transport" // "phosphorylation" // "L-ascorbic acid transport" // "phosphoenolpyruvate-dependent sugar phosphotransferase system"
Z5680	yjcP	SdsRQP multidrug efflux transport system - predicted outer membrane factor	-1.25858	Sulfathiazole transmembrane transport // "transport" // "sulfathiazole transport" // "response to antibiotic"
Z3601	yfcV	Predicted fimbrial-like adhesin protein	-1.25509	Cell adhesion
Z_L7082	Z_L7082	Predicted ribosomal RNA adenine dimethylase family protein	-1.25232
Z5849	treC	Trehalose-6-phosphate hydrolase	-1.25075	Metabolic process // "carbohydrate metabolic process" // "cellular response to DNA damage stimulus" // "trehalose catabolic process"
Z2140	Z2140	Predicted phage tail tape measure protein	-1.24547
Z2245	narY	Nitrate reductase Z, β subunit	-1.24457	Anaerobic electron transport chain // "anaerobic respiration" // "oxidation-reduction process" // "nitrate metabolic process" // "nitrate assimilation" // "cellular response to DNA damage stimulus"
Z5632	malE	Maltose ABC transporter - periplasmic binding protein	-1.23927	Carbohydrate transport // "cell chemotaxis" // "detection of maltose stimulus" // "transport" // "cellular response to DNA damage stimulus" // "maltodextrin transport" // "maltose transport"
Z1389	hyaA	Hydrogenase 1, small subunit	-1.23776	Hydrogen metabolic process // "anaerobic electron transport chain" // "fermentation" // "oxidation-reduction process" // "anaerobic respiration"
Z1807	Z1807	Predicted DNA-packaging protein; Phage gp6-like head-tail connector protein	-1.23739
Z2468	ycjS	Predicted oxidoreductase, NADH-binding	-1.23384	Metabolic process // "oxidation-reduction process"
Z4023	ascF	β-glucoside specific PTS enzyme II	-1.23327	Regulation of carbohydrate utilization // "carbohydrate transmembrane transport" // "phosphorylation" // "phosphoenolpyruvate-dependent sugar phosphotransferase system" // "transport" // "carbohydrate transport"
Z4032	hycB	Hydrogenase 3, Fe-S subunit	-1.23176	Anaerobic respiration // "oxidation-reduction process"
Z6029	Z6029	Predicted phage tail family protein	-1.22715
Z4433	ygjK	Glycoside hydrolase	-1.22688	Trehalose catabolic process // "metabolic process" // "trehalose metabolic process" // "cellular response to DNA damage stimulus"
Z1007	ybhN	Unknown function	-1.22445
Z5000	Z5000	Predicted transcriptional regulator; bacterial regulatory helix-turn-helix s, AraC family protein	-1.22419
Z5919	gntP	Gluconate / fructuronate transporter GntP	-1.21763	Proton transport // "carbohydrate transport" // "transport" // "D-gluconate catabolic process" // "gluconate transmembrane transport" // "D-gluconate metabolic process"
Z5142	espG	Type III secretion system effector	-1.2172
Z0250	icmF	Type VI secretion protein	-1.21659
Z0410	yahG	Unknown function	-1.21464
Z2262	vgrE	Type IV secretion protein	-1.21328
Z2861	manY	Mannose PTS permease - ManY subunit	-1.21197	Glucose import into cell // "mannose transport" // "fructose import" // "N-acetylglucosamine transport" // "carbohydrate transport" // "transport" // "phosphoenolpyruvate-dependent sugar phosphotransferase system"
Z_L7058	Z_L7058	Unknown function	-1.21127
Z1364	Z1364	Predicted phage portal protein	-1.21119
Z5413	yihP	Putative 2,3-dihydroxypropane-1-sulfonate export protein	-1.20744	Transmembrane transport // "sodium ion transport" // "transport"
Z1894	Z1894	Predicted phage tail protein	-1.20661
Z2719	ydiN	MFS transporter; inner membrane transport protein	-1.20659	Transmembrane transport // "transport"
Z2862	manZ	PTS system mannose-specific transporter subunit IID	-1.20246	Mannose transport // "glucose import into cell" // "fructose import" // "N-acetylglucosamine transport" // "carbohydrate transport" // "transport" // "phosphoenolpyruvate-dependent sugar phosphotransferase system"
Z3394	pcaK	Predicted 4-hydroxybenzoate transporter	-1.19941
Z5137	Z5137	Predicted type III secretion system component	-1.19931
Z0977	Z0977	Unknown function	-1.19644
Z5174	yidK	Putative transport protein, sodium:solute symport family	-1.19386	Transmembrane transport // "sodium ion transport" // "ion transport" // "transport"
Z0042	caiD	Carnitinyl-CoA hydratase	-1.18941	Carnitine metabolic process // "metabolic process" // "carnitine catabolic process"
Z0941	ybhI	Putative transport protein, divalent anion:Na+ symporter (DASS) family	-1.18894	Anion transmembrane transport // "transmembrane transport" // "sodium ion transport" // "transport"
Z5720	melR	DNA-binding transcriptional dual regulator	-1.18804	Transcription, DNA-templated // "regulation of transcription, DNA-templated"
Z3956	csiD	Unknown function	-1.188	Protein homotetramerization // "response to carbon starvation"
Z3479	Z3479	Unknown function	-1.18747
Z1107	ybjW	Hybrid-cluster protein	-1.18634	Cellular oxidant detoxification // "response to hydrogen peroxide" // "oxidation-reduction process" // "nitrogen compound metabolic process"
Z0982	Z0982	Predicted tail component of prophage CP-933K	-1.1858
Z1814	Z1814	Predicted phage tail length tape-measure protein 1	-1.18361
Z5608	arp	Regulator of acetyl CoA synthetase	-1.17902
Z0828	Z0828	Predicted porin	-1.17862
Z0257	vasD	Type VI secretion system-associated lipoprotein	-1.17354
Z0659	ybbT	Ureidoglycolate lyase	-1.1734	Purine nucleobase catabolic process // "allantoin catabolic process" // "purine nucleobase metabolic process"
Z2508	acrB	AcrAB-TolC multidrug efflux system - permease subunit	-1.17098	Drug export // "transport" // "response to drug" // "drug transmembrane transport"
Z2939	tap	Methyl-accepting chemotaxis protein - dipeptide-sensing	-1.17048	Signal transduction // "chemotaxis"
Z3241	yegL	Unknown function	-1.1658
Z3707	eutA	Reactivating factor for ethanolamine ammonia-lyase EutBC	-1.1639	Ethanolamine catabolic process // "positive regulation of lyase activity" // "protein repair"
Z1421	agp	Glucose-1-phosphatase	-1.16247	Glucose catabolic process // "dephosphorylation"
Z1915	Z1915	Predicted phage tail fiber protein	-1.15979
Z5415	Z5415	Unknown function	-1.15974
Z5915	fimD	Export and assembly of type 1 fimbriae	-1.15938	Transmembrane transport // "pilus assembly" // "transport"
Z0675	ylbF	Unknown function	-1.15931
Z4215	yqeC	Predicted selenium-dependent hydroxylase accessory protein YqeC	-1.15899	Biosynthetic process
Z4416	ygjE	Predicted citrate Succinate antiporter; L-tartrate/succinate antiporter; anion permease	-1.15888	Anion transmembrane transport // "transmembrane transport" // "sodium ion transport" // "transport"
Z1848	Z1848	Predicted peptidase; phage prohead protease, HK97 family	-1.15645
Z3031	fliI	Flagellum-specific ATP synthase FliI	-1.15495	Bacterial-type flagellum-dependent cell motility // "bacterial-type flagellum organization" // "bacterial-type flagellum assembly" // "protein secretion by the type III secretion system" // "biosynthetic process" // "proton transport" // "protein transport" // "ion transport" // "transport" // "ATP biosynthetic process"
Z0876	sdhD	Succinate:quinone oxidoreductase, membrane protein SdhD	-1.15431	Oxidation-reduction process // "tricarboxylic acid cycle" // "aerobic respiration" // "cytochrome complex assembly"
Z4117	fucA	L-fuculose-phosphate aldolase	-1.15145	Fucose catabolic process // "fucose metabolic process" // "carbohydrate metabolic process" // "L-fucose catabolic process" // "D-arabinose catabolic process"
Z2145	Z2145	Predicted phage tail fiber protein; host specificity protein	-1.14997
Z5671	nrfC	Formate-dependent nitrite reductase, 4Fe-4S subunit	-1.14948	Anaerobic electron transport chain // "oxidation-reduction process"
Z4046	vdcC	Hydroxyaromatic non-oxidative decarboxylase protein C; phenolic acid decarboxylase	-1.14787
Z3483	yfaA	Unknown function	-1.13697
Z6031	Z6031	Predicted tail assembly protein	-1.13528
Z0638	Z0638	Unknown function	-1.13494
Z0743	ybdL	Methionine-oxo-acid transaminase, PLP-dependent	-1.13473	Biosynthetic process
Z5663	yjcD	Guanine / hypoxanthine transporter GhxP	-1.12941	Guanine transmembrane transport // "guanine import into cell" // "hypoxanthine transport" // "purine nucleobase transport" // "transmembrane transport" // "transport"
Z4972	yhjX	Putative transporter, major facilitator superfamily	-1.1293	Ion transmembrane transport // "cellular response to nutrient levels" // "transmembrane transport" // "transport"
Z2259	rhsD	Unknown function	-1.12412	Self proteolysis // "cellular response to sulfur starvation"
Z1916	Z1916	Predicted tail protein (partial) of prophage CP-933X	-1.1241
Z4083	ygcS	YgcS MFS transporter	-1.12275	Transmembrane transport // "transport"
Z5802	sgaT	L-ascorbate PTS permease - UlaA subunit	-1.12171	Carbohydrate transmembrane transport // "carbohydrate transport" // "transport" // "L-ascorbic acid transport" // "phosphoenolpyruvate-dependent sugar phosphotransferase system"
Z2777	astB	Succinylarginine dihydrolase	-1.12135	Arginine metabolic process // "arginine catabolic process to glutamate" // "arginine catabolic process to succinate" // "arginine catabolic process"
Z5420	yihU	3-sulfolactaldehyde reductase	-1.1176	6-sulfoquinovose(1-) catabolic process // "oxidation-reduction process" // "toxin catabolic process"
Z3604	fadJ	3-hydroxyacyl-CoA dehydrogenase	-1.117	Fatty acid β-oxidation // "oxidation-reduction process" // "lipid catabolic process" // "metabolic process" // "fatty acid metabolic process" // "lipid metabolic process"
Z4091	Z4091	Unknown function	-1.11627
Z1368	Z1368	Unknown function	-1.11073
Z0070	araA	L-arabinose isomerase monomer	-1.11024	Metabolic process // "monosaccharide metabolic process" // "carbohydrate metabolic process" // "arabinose catabolic process" // "L-arabinose catabolic process to xylulose 5-phosphate"
Z5488	Z5488	Predicted RhsC (nonessential protein; self proteolysis)	-1.10912
Z5792	yjfM	Unknown function	-1.10395
Z4019	ygbD	NADH:flavorubredoxin reductase	-1.1022	Nitric oxide catabolic process // "cellular response to nitric oxide" // "oxidation-reduction process"
Z2191	ydeY	Autoinducer-2 ABC transporter - membrane subunit	-1.10186	Monosaccharide transport // "transport"
Z0392	Z0392	Predicted luxR family transcriptional regulator	-1.10037
Z6042	parA	Plasmid partitioning protein parA	-1.09993
Z1650	yfjP	CP4-57 prophage; predicted GTP-binding protein	-1.09891
Z0424	yahN	Putative transporter, resistance to homoserine/threonine (RhtB) family	-1.09732	Amino acid transmembrane transport // "amino acid transport"
Z3600	yfcU	Fimbrial usher protein, N-terminal fragment	-1.09336	Pilus organization
Z2490	ycjL	Gamma-glutamyl-gamma-aminobutyrate hydrolase	-1.0919	Glutamine metabolic process // "putrescine catabolic process"
Z4225	ygfT	Fused predicted oxidoreductase, Fe-S subunit and nucleotide-binding subunit	-1.09143	Glutamate biosynthetic process // "oxidation-reduction process"
Z2246	narW	Cryptic nitrate reductase 2, delta subunit, assembly function	-1.08507	Chaperone-mediated protein complex assembly // "nitrate assimilation"
Z0462	uhpB	Sensor histidine protein kinase uhpB, glucose-6-phosphate specific	-1.08459
Z5601	aceA	Isocitrate lyase	-1.08446	Carboxylic acid metabolic process // "metabolic process" // "tricarboxylic acid cycle" // "glyoxylate cycle"
Z2731	ppsA	Phosphoenolpyruvate synthetase	-1.07989	Pyruvate metabolic process // "phosphorylation" // "gluconeogenesis"
Z5840	ytfT	Galactofuranose / galactopyranose ABC transporter - putative membrane subunit	-1.07784	Transport // "galactose transport"
Z5719	adiA	Arginine decarboxylase, degradative	-1.07607	Cellular amino acid metabolic process // "arginine catabolic process" // "intracellular pH elevation"
Z5697	phnN	ATP-binding component of phosphonate transport	-1.0742	Carbohydrate phosphorylation // "organic phosphonate metabolic process" // "5-phosphoribose 1-diphosphate biosynthetic process" // "NAD biosynthetic process"
Z2222	ddpX	D-Ala-D-Ala dipeptidase	-1.07415	Cell wall organization // "response to starvation" // "peptidoglycan biosynthetic process" // "proteolysis"
Z3651	ypdF	Aminopeptidase	-1.07086	Proteolysis
Z3328	Z3328	Predicted phage portal protein	-1.0698
Z3742	hyfB	Hydrogenase 4, component B	-1.06883	ATP synthesis coupled electron transport // "oxidation-reduction process"
Z3393	Z3393	Predicted gentisate 1,2-dioxygenase	-1.06671
Z4874	Z4874	Predicted transcriptional regulator GntR family	-1.06657
Z5014	Z5014	Unknown function	-1.06401	Self proteolysis
Z1960	ymgE	Unknown function	-1.06391
Z5635	malM	Maltose regulon periplasmic protein	-1.06046	Carbohydrate transport // "transport"
Z0452	mhpE	4-hydroxy-2-oxovalerate aldolase	-1.06013	3-phenylpropionate catabolic process // "aromatic compound catabolic process"
Z0447	mhpC	2-hydroxy-6-ketonona-2,4-dienedioate hydrolase	-1.05928	3-phenylpropionate catabolic process // "3-(3-hydroxy)phenylpropionate catabolic process" // "aromatic compound catabolic process"
Z0463	uhpA	Transcriptional regulator UhpA	-1.05882
Z0352	yagT	Aldehyde dehydrogenase, Fe-S subunit	-1.05367	Purine ribonucleoside salvage // "purine nucleobase metabolic process" // "oxidation-reduction process"
Z3258	gatZ	D-tagatose 1,6-bisphosphate aldolase 2	-1.04999	Galactitol catabolic process // "D-tagatose 6-phosphate catabolic process" // "galactitol metabolic process"
Z1365	Z1365	Predicted phage portal protein	-1.04742
Z0090	fruR	Cra DNA-binding transcriptional dual regulator	-1.0467	Transcription, DNA-templated // "response to fructose" // "regulation of transcription, DNA-templated" // "glycolytic process"
Z6039	Z6039	Unknown function	-1.04662
Z2779	astA	Arginine N-succinyltransferase	-1.04527	Arginine catabolic process to glutamate // "arginine catabolic process" // "arginine catabolic process to succinate" // "arginine metabolic process"
Z3387	yohG	Putative channel/filament protein	-1.0451	Transport // "response to antibiotic"
Z5010	yiaY	L-threonine dehydrogenase	-1.04152	Oxidation-reduction process
Z2491	puuA	Glutamate-putrescine ligase	-1.0392	Nitrogen compound metabolic process // "glutamine biosynthetic process" // "putrescine catabolic process"
Z2297	Z2297	Unknown function	-1.03805
Z4732	yhfN	Fructoselysine 6-phosphate deglycase monomer	-1.03772	Carbohydrate metabolic process
Z4426	ygjG	Putrescine aminotransferase	-1.0367	Putrescine catabolic process
Z1963	Z1963	Predicted methyltransferase	-1.03642
Z5501	talC	Fructose 6-phosphate aldolase 2	-1.03625	Carbohydrate metabolic process // "fructose metabolic process"
Z5631	malF	Maltose ABC transporter - membrane subunit	-1.03552	Carbohydrate transport // "transport" // "cellular response to DNA damage stimulus" // "maltose transport" // "maltodextrin transport"
Z2335	ynaF	Nucleotide binding filament protein	-1.03543	Response to oxidative stress // "cell adhesion"
Z0980	Z0980	Predicted host specificity protein J; putative tail component of prophage	-1.03311
Z3012	fliA	RNA polymerase, sigma 28 (sigma F) factor	-1.03291	Sporulation resulting in formation of a cellular spore // "regulation of gene expression" // "transcription initiation from bacterial-type RNA polymerase promoter" // "DNA-templated transcription, initiation" // "regulation of transcription, DNA-templated" // "transcription, DNA-templated"
Z0746	ybdN	Predicted phosphoadenosine phosphosulfate reductase; immunoglobulin-binding regulator A; Co-activator of prophage gene expression IbrA	-1.03128	Metabolic process
Z6027	Z6027	Predicted tail fiber protein	-1.02442
Z0073	araC	DNA-binding transcriptional dual regulator	-1.02408	Carbohydrate metabolic process // "arabinose catabolic process" // "regulation of transcription, DNA-templated" // "transcription, DNA-templated"
Z1889	Z1889	Predicted DNA-packaging protein FI	-1.01636
Z0435	cynT	Carbonic anhydrase 1	-1.01432	Carbon utilization // "cyanate catabolic process"
Z4946	yhjM	Endo-1,4-D-glucanase	-1.0079	Cellulose catabolic process // "metabolic process" // "carbohydrate metabolic process" // "polysaccharide catabolic process"
Z5709	phnB	Unknown function	-1.00363
Z0047	fixA	Predicted elecron transfer flavoprotein subunit, ETFP adenine nucleotide-binding domain	-1.00226	Oxidation-reduction process // "carnitine metabolic process"
Z4084	ygcU	Predicted FAD-containing dehydrogenase	-1.00196	Lipid biosynthetic process // "oxidation-reduction process"
Z5712	yjcZ	Predicted methyl-accepting chemotaxis protein	-1.00189

## Sheet: 6 Y47F vs WT unique decreased
Genes with decreased differential expression in cells producing Cra Y47F compared to WT Cra (21)
Feature ID	Name	Refined Annotation	LFC(CraY47F/Cra)	K12 GO terms (biological process)
Z0003	thrB	Homoserine kinase	-1.41751	Cellular amino acid biosynthetic process // "threonine metabolic process" // "phosphorylation" // "threonine biosynthetic process"
Z2714	menI	1,4-dihydroxy-2-naphthoyl-CoA thioesterase	-1.31867	Menaquinone biosynthetic process
Z0081	leuC	3-isopropylmalate dehydratase subunit	-1.2869	Branched-chain amino acid biosynthetic process // "cellular amino acid biosynthetic process" // "metabolic process" // "leucine biosynthetic process"
Z0082	leuB	3-isopropylmalate dehydrogenase	-1.24573	Branched-chain amino acid biosynthetic process // "cellular amino acid biosynthetic process" // "cellular response to amino acid starvation" // "oxidation-reduction process" // "leucine biosynthetic process"
Z5582	purD	Phosphoribosylamine glycine ligase	-1.21999	Purine nucleobase biosynthetic process // "cellular response to DNA damage stimulus" // "'de novo' IMP biosynthetic process" // "purine nucleotide biosynthetic process"
Z2742	pheT	Phenylalanyl-tRNA synthetase β-chain	-1.20375	TRNA processing // "phenylalanyl-tRNA aminoacylation" // "translation"
Z5567	thiF	ThiS adenylyltransferase	-1.19398	Cellular protein modification process // "thiamine diphosphate biosynthetic process" // "thiamine biosynthetic process"
Z3835	purL	Phosphoribosylformylglycinamide synthetase	-1.16962	Ribonucleoside monophosphate biosynthetic process // "'de novo' IMP biosynthetic process" // "glutamine metabolic process" // "purine nucleotide biosynthetic process"
Z2590	ynfM	Putative transport protein, major facilitator superfamily	-1.15835	Transmembrane transport // "transport"
Z0533	cyoC	Cytochrome bo terminal oxidase subunit III	-1.15484	Aerobic respiration // "oxidation-reduction process" // "respiratory electron transport chain" // "electron transport coupled proton transport" // "aerobic electron transport chain"
Z2144	Z2144	Predicted bacteriophage lambda tail assembly I family protein	-1.15441
Z0532	cyoD	Cytochrome bo terminal oxidase subunit IV	-1.10915	Aerobic respiration // "oxidation-reduction process" // "electron transport coupled proton transport" // "aerobic electron transport chain"
Z5568	thiE	Thiamine phosphate synthase	-1.08437	Thiamine diphosphate biosynthetic process // "thiamine biosynthetic process"
Z3893	aroF	3-deoxy-7-phosphoheptulonate synthase	-1.07683	Biosynthetic process // "aromatic amino acid family biosynthetic process" // "cellular amino acid biosynthetic process" // "chorismate biosynthetic process"
Z3892	tyrA	Fused chorismate mutase/prephenate dehydrogenase	-1.06156	Aromatic amino acid family biosynthetic process // "cellular amino acid biosynthetic process" // "metabolic process" // "chorismate metabolic process" // "oxidation-reduction process" // "tyrosine biosynthetic process" // "L-phenylalanine biosynthetic process"
Z2548	trpD	Anthranilate synthase component II	-1.05059	Aromatic amino acid family biosynthetic process // "cellular amino acid biosynthetic process" // "metabolic process" // "glutamine metabolic process" // "tryptophan biosynthetic process"
Z2549	trpC	Fused indole-3-glycerol phosphate synthase/phosphoribosylanthranilate isomerase	-1.03796	Aromatic amino acid family biosynthetic process // "cellular amino acid biosynthetic process" // "metabolic process" // "tryptophan metabolic process" // "tryptophan biosynthetic process"
Z0002	thrA	Fused aspartate kinase/homoserine dehydrogenase 1	-1.03094	Aspartate family amino acid biosynthetic process // "cellular amino acid biosynthetic process" // "metabolic process" // "cellular amino acid metabolic process" // "phosphorylation" // "oxidation-reduction process" // "threonine biosynthetic process" // "lysine biosynthetic process via diaminopimelate" // "homoserine biosynthetic process"
Z0534	cyoB	Cytochrome bo terminal oxidase subunit I	-1.02786	Oxidation-reduction process // "proton transport" // "aerobic respiration" // "ion transport" // "electron transport coupled proton transport" // "aerobic electron transport chain"
Z0736	entE	Enterobactin synthase subunit E	-1.02594	Siderophore biosynthetic process // "metabolic process" // "enterobactin biosynthetic process"
Z0004	thrC	Threonine synthase	-1.00843	Cellular amino acid biosynthetic process // "cellular amino acid metabolic process" // "threonine biosynthetic process"
